# Supplementary material for: Kinetic modelling of quantitative proteome data predicts metabolic reprogramming of liver cancer
Source: Br J Cancer. 2019 Dec 10;122(2):233–44. doi: 10.1038/s41416-019-0659-3 (PMC7052204; doi:10.1038/s41416-019-0659-3)
Supplement: Supplementary file 2 — executable SBML file of Hepatokin1 [file 41416_2019_659_MOESM2_ESM.xml]

<?xml version="1.0" encoding="UTF-8"?>
<sbml level="2" version="4" xmlns="http://www.sbml.org/sbml/level2/version4">
	<model metaid="BERNDT2017MSB" id="BERNDT2017MSB" name="BERNDT2017MSB">
		<listOfUnitDefinitions><!-- done-->
        <unitDefinition id="mM">
            <listOfUnits>
                <unit kind="metre" exponent="-3" multiplier="1"/>
                <unit kind="mole" exponent="1" multiplier="1"/>
            </listOfUnits>
        </unitDefinition>
        <unitDefinition id="V">
            <listOfUnits>
                <unit kind="volt" exponent="1" multiplier="1"/>
            </listOfUnits>
        </unitDefinition>
        <unitDefinition id="K">
            <listOfUnits>
                <unit kind="kelvin" exponent="1" multiplier="1"/>
            </listOfUnits>
        </unitDefinition>
        <unitDefinition id="J_per_V_per_mol">
            <listOfUnits>
                <unit kind="joule" exponent="1" multiplier="1"/>
                <unit kind="volt" exponent="-1" multiplier="1"/>
                <unit kind="mole" exponent="-1" multiplier="1"/>
            </listOfUnits>
        </unitDefinition>
        <unitDefinition id="J_per_K_per_mol">
            <listOfUnits>
                <unit kind="joule" exponent="1" multiplier="1"/>
                <unit kind="kelvin" exponent="-1" multiplier="1"/>
                <unit kind="mole" exponent="-1" multiplier="1"/>
            </listOfUnits>
        </unitDefinition>
        <unitDefinition id="per_h">
            <listOfUnits>
                <unit kind="second" exponent="-1" multiplier="3600"/>
            </listOfUnits>
        </unitDefinition>
        <unitDefinition id="V_per_h">
            <listOfUnits>
				<unit kind="volt" exponent="1" multiplier="1"/>
                <unit kind="second" exponent="-1" multiplier="3600"/>
            </listOfUnits>
        </unitDefinition>
        <unitDefinition id="mM_per_h">
            <listOfUnits>
                <unit kind="metre" exponent="-3" multiplier="1"/>
                <unit kind="mole" exponent="1" multiplier="1"/>
                <unit kind="second" exponent="-1" multiplier="3600"/>
            </listOfUnits>
        </unitDefinition>
        <unitDefinition id="per_h_per_mMmM">
            <listOfUnits>
                <unit kind="second" exponent="-1" multiplier="3600"/>
                <unit kind="metre" exponent="6" multiplier="1"/>
                <unit kind="mole" exponent="-2" multiplier="1"/>
            </listOfUnits>
        </unitDefinition>
        <unitDefinition id="per_h_per_mM">
            <listOfUnits>
                <unit kind="second" exponent="-1" multiplier="3600"/>
                <unit kind="metre" exponent="3" multiplier="1"/>
                <unit kind="mole" exponent="-1" multiplier="1"/>
            </listOfUnits>
        </unitDefinition>
        <unitDefinition id="per_mM">
            <listOfUnits>
                <unit kind="metre" exponent="3" multiplier="1"/>
                <unit kind="mole" exponent="-1" multiplier="1"/>
            </listOfUnits>
        </unitDefinition>
        <unitDefinition id="per_mMmM">
            <listOfUnits>
                <unit kind="metre" exponent="6" multiplier="1"/>
                <unit kind="mole" exponent="-2" multiplier="1"/>
            </listOfUnits>
        </unitDefinition>
		<unitDefinition id="per_mMmMmM">
            <listOfUnits>
                <unit kind="metre" exponent="9" multiplier="1"/>
                <unit kind="mole" exponent="-3" multiplier="1"/>
            </listOfUnits>
        </unitDefinition>
        <unitDefinition id="litre_per_mole_per_second">
            <listOfUnits>
                <unit kind="mole" exponent="-1" multiplier="1.0"/>
                <unit kind="litre" exponent="1" multiplier="1.0"/>
                <unit kind="second" exponent="-1" multiplier="1.0"/>
            </listOfUnits>
        </unitDefinition>
		
        <unitDefinition id="metre_per_second">
            <listOfUnits>
                <unit kind="metre" exponent="1" multiplier="1.0"/>
                <unit kind="second" exponent="-1" multiplier="1.0"/>
            </listOfUnits>
        </unitDefinition>
        <unitDefinition id="squaremetre">
            <listOfUnits>
                <unit kind="metre" exponent="2" multiplier="1.0"/>
            </listOfUnits>
        </unitDefinition>
        <unitDefinition id="cubicmetre">
            <listOfUnits>
                <unit kind="metre" exponent="3" multiplier="1.0"/>
            </listOfUnits>
        </unitDefinition>
        <unitDefinition id="J_per_mol">
            <listOfUnits>
                <unit kind="joule" exponent="1" multiplier="1"/>
                <unit kind="mole" exponent="-1" multiplier="1"/>
            </listOfUnits>
        </unitDefinition>
		
        <unitDefinition id="mAs_per_h">
            <listOfUnits>
                <unit kind="ampere" scale="-3" exponent="1" multiplier="1"/>
                <unit kind="second" exponent="1" multiplier="1"/>
				<unit kind="second" exponent="-1" multiplier="3600"/>
            </listOfUnits>
        </unitDefinition>		
		<unitDefinition id="farad_per_m2">
            <listOfUnits>
                <unit kind="farad" exponent="1" multiplier="1"/>
                <unit kind="metre" exponent="2" multiplier="1.0"/>
            </listOfUnits>
        </unitDefinition>		

        </listOfUnitDefinitions>


		<listOfCompartments> <!-- done-->
			<compartment id="ext" size="1.0"/>
			<compartment id="cyto" size="1.0"/>
			<compartment id="er" size="1.0"/>
			<compartment id="mito" size="1.0"/>
			<compartment id="ld" size="1.0"/>
			<compartment id="vldl" size="1.0"/>
			<compartment id="mm" size="1.0"/>
			<compartment id="imm" size="1.0"/>

		</listOfCompartments>
		
		
		<listOfSpecies> <!--done-->
			<!-- xxx_ext are generally set from extern client-->

<species compartment="ext" id="acac_ext" initialConcentration="1.105000e-001"/>
<species compartment="ext" id="acetate_ext" initialConcentration="0"/>
<species compartment="ext" id="ala_ext" initialConcentration="6.000000e-001"/>
<species compartment="ext" id="asp_ext" initialConcentration="2.000000e-002"/>
<species compartment="ext" id="bhbut_ext" initialConcentration="7.040600e-002"/>
<species compartment="ext" id="c16_ext" initialConcentration="5.690730e-001"/>
<species compartment="ext" id="ethanol_ext" initialConcentration="0.000000e+000"/>
<species compartment="ext" id="fru_ext" initialConcentration="0.000000e+000"/>
<species compartment="ext" id="gal_ext" initialConcentration="0"/>
<species compartment="ext" id="galactitol_ext" initialConcentration="0"/>
<species compartment="ext" id="glc_ext" initialConcentration="7.000000e+000"/>
<species compartment="ext" id="gln_ext" initialConcentration="1.000000e+000"/>
<species compartment="ext" id="glu_ext" initialConcentration="1.000000e-001"/>
<species compartment="ext" id="glyc_ext" initialConcentration="6.762500e-002"/>
<species compartment="ext" id="lac_ext" initialConcentration="1.725668e+000"/>
<species compartment="ext" id="na_ext" initialConcentration="1.450000e+002"/>
<species compartment="ext" id="nh3_ext" initialConcentration="2.015000e-001"/>
<species compartment="ext" id="o2_ext" initialConcentration="4.818000e-002"/>  <!-- 66 mmHg = 0.048mM O2 at 37°C -->
<species compartment="ext" id="pyr_ext" initialConcentration="1.500000e-001"/>
<species compartment="ext" id="ser_ext" initialConcentration="3.000000e-001"/>
<species compartment="ext" id="urea_ext" initialConcentration="0.000000e+000"/>
<species compartment="ext" id="val_ext" initialConcentration="0"/>
<species compartment="ext" id="gra_ext" initialConcentration="0"/>
<species compartment="cyto" id="aald_cyt" initialConcentration="0.000000e+000"/>
<species compartment="mito" id="aald_mito" initialConcentration="0.000000e+000"/>
<species compartment="cyto" id="acac_cyt" initialConcentration="1.391084e-001"/>
<species compartment="mito" id="acac_mito" initialConcentration="2.977987e-002"/>
<species compartment="cyto" id="acetate_cyt" initialConcentration="6.889870e-003"/>
<species compartment="mito" id="acetate_mito" initialConcentration="6.889870e-003"/>
<species compartment="cyto" id="acglu_cyt" initialConcentration="2.293687e-001"/>
<species compartment="mito" id="acglu_mito" initialConcentration="2.360957e-001"/>
<species compartment="cyto" id="acoa_cyt" initialConcentration="4.030818e-002"/>
<species compartment="mito" id="acoa_mito" initialConcentration="2.067719e-001"/>
<species compartment="cyto" id="adp_cyt" initialConcentration="1.919318e+000"/>
<species compartment="mito" id="adp_mito" initialConcentration="7.578362e+000"/>
<species compartment="cyto" id="akg_cyt" initialConcentration="5.650363e-001"/>
<species compartment="mito" id="akg_mito" initialConcentration="1.563765e+000"/>
<species compartment="cyto" id="ala_cyt" initialConcentration="3.418506e-001"/>
<species compartment="cyto" id="amp_cyt" initialConcentration="6.825474e-001"/>
<species compartment="er" id="apoB_er" initialConcentration="2.321839e-001"/>
<species compartment="cyto" id="arg_cyt" initialConcentration="3.186137e-003"/>
<species compartment="mito" id="arg_mito" initialConcentration="3.186137e-003"/>
<species compartment="cyto" id="arg_succ_cyt" initialConcentration="7.597586e-003"/>
<species compartment="cyto" id="asp_cyt" initialConcentration="8.554099e-002"/>
<species compartment="mito" id="asp_mito" initialConcentration="1.644392e-003"/>
<species compartment="cyto" id="atp_cyt" initialConcentration="5.398144e+000"/>
<species compartment="mito" id="atp_mito" initialConcentration="2.421638e+000"/>
<species compartment="cyto" id="bhbut_cyt" initialConcentration="1.026137e-001"/>
<species compartment="mito" id="bhbut_mito" initialConcentration="3.131810e-001"/>
<species compartment="cyto" id="bpg13_cyt" initialConcentration="3.131299e-004"/>
<species compartment="cyto" id="c10_coa_cyt" initialConcentration="1.790113e-003"/>
<species compartment="mito" id="c10_coa_mito" initialConcentration="1.610296e-007"/>
<species compartment="cyto" id="c12_coa_cyt" initialConcentration="1.790113e-003"/>
<species compartment="mito" id="c12_coa_mito" initialConcentration="1.571548e-007"/>
<species compartment="cyto" id="c14_coa_cyt" initialConcentration="1.790113e-003"/>
<species compartment="mito" id="c14_coa_mito" initialConcentration="6.261718e-007"/>
<species compartment="cyto" id="c16_coa_cyt" initialConcentration="1.933127e-002"/>
<species compartment="mito" id="c16_coa_mito" initialConcentration="9.257717e-007"/>
<species compartment="er" id="c16_coa_er" initialConcentration="0.000000e+000"/>
<species compartment="cyto" id="c16_car_cyt" initialConcentration="1.830729e-004"/>
<species compartment="mito" id="c16_car_mito" initialConcentration="2.269481e-003"/>
<species compartment="cyto" id="c16_cyt" initialConcentration="1.095181e-005"/>
<species compartment="cyto" id="c4_coa_cyt" initialConcentration="4.296272e-004"/>
<species compartment="mito" id="c4_coa_mito" initialConcentration="4.647267e-008"/>
<species compartment="cyto" id="c6_coa_cyt" initialConcentration="2.434554e-003"/>
<species compartment="mito" id="c6_coa_mito" initialConcentration="7.804016e-008"/>
<species compartment="cyto" id="c8_coa_cyt" initialConcentration="4.475284e-003"/>
<species compartment="mito" id="c8_coa_mito" initialConcentration="2.789517e-008"/>
<species compartment="mito" id="c5_coa_mito" initialConcentration="0"/>
<species compartment="cyto" id="car_cyt" initialConcentration="3.998169e-001"/>
<species compartment="mito" id="car_mito" initialConcentration="3.097731e+000"/>
<species compartment="er" id="chol_er" initialConcentration="2.893276e-005"/>
<species compartment="er" id="ce_er" initialConcentration="3.497459e-003"/>
<species compartment="ld" id="ce_ld" initialConcentration="1.681272e-001"/>
<species compartment="vldl" id="ce_vldl" initialConcentration="1.252105e-005"/>
<species compartment="cyto" id="cit_cyt" initialConcentration="4.903643e-001"/>
<species compartment="mito" id="cit_mito" initialConcentration="1.514608e+000"/>
<species compartment="cyto" id="cl_cyt" initialConcentration="8.000000e+000"/>
<species compartment="mito" id="cl_mito" initialConcentration="4.494526e-002"/>
<species compartment="mito" id="cmp_mito" initialConcentration="2.895892e-002"/>
<species compartment="cyto" id="co2_cyt" initialConcentration="5.000000e+000"/>
<species compartment="mito" id="co2_mito" initialConcentration="5.000000e+000"/>
<species compartment="cyto" id="coa_cyt" initialConcentration="9.011663e-002"/>
<species compartment="mito" id="coa_mito" initialConcentration="1.840608e+000"/>
<species compartment="cyto" id="ctl_cyt" initialConcentration="1.226159e-003"/>
<species compartment="mito" id="ctl_mito" initialConcentration="2.258101e-002"/>
<species compartment="mm" id="cytc_ox_mm" initialConcentration="4.072832e-001"/>
<species compartment="mm" id="cytc_red_mm" initialConcentration="9.271684e-002"/>
<species compartment="er" id="dag_er" initialConcentration="5.283341e-003"/>
<species compartment="ld" id="dag_ld" initialConcentration="1.283301e+000"/>
<species compartment="mito" id="dmemcoa_mito" initialConcentration="2.757027e-004"/>
<species compartment="mito" id="lmemcoa_mito" initialConcentration="2.757027e-004"/>
<species compartment="er" id="ddimdihtmasca_er" initialConcentration="1.338509e-007"/>
<species compartment="er" id="ddimkdihtmas_er" initialConcentration="1.178281e-006"/>
<species compartment="er" id="ddimktmas_er" initialConcentration="1.178281e-006"/>
<species compartment="er" id="ddimtmasca_er" initialConcentration="1.338509e-007"/>
<species compartment="er" id="desmo_er" initialConcentration="7.825171e-007"/>
<species compartment="cyto" id="dhap_cyt" initialConcentration="2.006585e-002"/>
<species compartment="er" id="dhchol_er" initialConcentration="7.693526e-007"/>
<species compartment="er" id="dhdesmo_er" initialConcentration="1.433460e-007"/>
<species compartment="er" id="dhlath_er" initialConcentration="3.082762e-007"/>
<species compartment="er" id="dihffmas_er" initialConcentration="1.555692e-007"/>
<species compartment="er" id="dihlan_er" initialConcentration="2.857922e-007"/>
<species compartment="er" id="dihtmas_er" initialConcentration="1.521313e-006"/>
<species compartment="er" id="dmdihtmas_er" initialConcentration="1.521313e-006"/>
<species compartment="er" id="dmdihtmasca_er" initialConcentration="0.000000e+000"/>
<species compartment="er" id="dmkdihtmas_er" initialConcentration="1.178281e-006"/>
<species compartment="er" id="dmktmas_er" initialConcentration="1.178281e-006"/>
<species compartment="cyto" id="dmpp_cyt" initialConcentration="2.489770e-006"/>
<species compartment="er" id="dmtmas_er" initialConcentration="1.521313e-006"/>
<species compartment="er" id="dmtmasca_er" initialConcentration="1.338509e-007"/>
<species compartment="mito" id="ec4coa_mito" initialConcentration="8.928987e-007"/>
<species compartment="mito" id="ec6coa_mito" initialConcentration="2.497490e-009"/>
<species compartment="mito" id="ec8coa_mito" initialConcentration="2.754303e-009"/>
<species compartment="mito" id="ec10coa_mito" initialConcentration="2.870660e-009"/>
<species compartment="mito" id="ec12coa_mito" initialConcentration="3.714826e-009"/>
<species compartment="mito" id="ec14coa_mito" initialConcentration="4.547120e-009"/>
<species compartment="mito" id="ec16coa_mito" initialConcentration="3.285116e-009"/>
<species compartment="mito" id="ec5coa_mito" initialConcentration="0"/>
<species compartment="mito" id="evalcoa_mito" initialConcentration="0"/>
<species compartment="cyto" id="e4p_cyt" initialConcentration="8.582260e-004"/>
<species compartment="cyto" id="ethanol_cyt" initialConcentration="0.000000e+000"/>
<species compartment="mito" id="etffad_mito" initialConcentration="1.940207e-001"/>
<species compartment="mito" id="etffadh2_mito" initialConcentration="5.979317e-003"/>
<species compartment="mito" id="etfq_mito" initialConcentration="1.996963e-001"/>
<species compartment="mito" id="etfqh2_mito" initialConcentration="3.036581e-004"/>
<species compartment="er" id="ffmas_er" initialConcentration="4.978215e-007"/>
<species compartment="cyto" id="fpp_cyt" initialConcentration="2.946609e-006"/>
<species compartment="cyto" id="fru_cyt" initialConcentration="0.000000e+000"/>
<species compartment="cyto" id="fru1p_cyt" initialConcentration="0.000000e+000"/>
<species compartment="cyto" id="fru16bp_cyt" initialConcentration="1.587998e-004"/>
<species compartment="cyto" id="fru26bp_cyt" initialConcentration="7.447414e-004"/>
<species compartment="cyto" id="fru6p_cyt" initialConcentration="7.045831e-002"/>
<species compartment="cyto" id="fum_cyt" initialConcentration="9.844553e-002"/>
<species compartment="mito" id="fum_mito" initialConcentration="2.630005e-001"/>
<species compartment="cyto" id="g3p_cyt" initialConcentration="1.847429e-001"/>
<species compartment="cyto" id="gal_cyt" initialConcentration="8.879028e-005"/>
<species compartment="cyto" id="gal1p_cyt" initialConcentration="2.678921e-003"/>
<species compartment="cyto" id="galactitol_cyt" initialConcentration="1.609401e-007"/>
<species compartment="cyto" id="galactonate_cyt" initialConcentration="5.916767e-008"/>
<species compartment="cyto" id="gdp_cyt" initialConcentration="2.822171e-001"/>
<species compartment="mito" id="gdp_mito" initialConcentration="3.784065e-001"/>
<species compartment="cyto" id="glc_cyt" initialConcentration="7.730492e+000"/>
<species compartment="cyto" id="glc6p_cyt" initialConcentration="2.286696e-001"/>
<species compartment="cyto" id="glc1p_cyt" initialConcentration="1.411541e-002"/>
<species compartment="er" id="glc6p_er" initialConcentration="2.281064e-001"/>
<species compartment="er" id="glc_er" initialConcentration="7.731531e+000"/>
<species compartment="cyto" id="gln_cyt" initialConcentration="5.456046e+000"/>
<species compartment="mito" id="gln_mito" initialConcentration="2.941319e+000"/>
<species compartment="cyto" id="glu_cyt" initialConcentration="4.914192e+000"/>
<species compartment="mito" id="glu_mito" initialConcentration="1.929180e+001"/>
<species compartment="cyto" id="glyc_cyt" initialConcentration="9.598671e-003"/>
<species compartment="cyto" id="glycerate_cyt" initialConcentration="0.000000e+000"/>
<species compartment="cyto" id="glyglc" initialConcentration="3.100775e+001"/>
<species compartment="cyto" id="gpp_cyt" initialConcentration="7.915752e-006"/>
<species compartment="cyto" id="gra_cyt" initialConcentration="0.000000e+000"/>
<species compartment="cyto" id="grap_cyt" initialConcentration="9.127101e-004"/>
<species compartment="cyto" id="gtp_cyt" initialConcentration="7.177829e-001"/>
<species compartment="mito" id="gtp_mito" initialConcentration="1.215935e-001"/>
<species compartment="cyto" id="h_cyt" initialConcentration="1.000000e-004"/>
<species compartment="mito" id="h_mito" initialConcentration="2.547737e-005"/>
<species compartment="cyto" id="hco3_cyt" initialConcentration="2.500000e+001"/>
<species compartment="mito" id="hco3_mito" initialConcentration="2.500000e+001"/>
<species compartment="cyto" id="hmgcoa_cyt" initialConcentration="1.992504e-002"/>
<species compartment="mito" id="hmgcoa_mito" initialConcentration="8.817146e-003"/>
<species compartment="cyto" id="ipp_cyt" initialConcentration="1.686122e-005"/>
<species compartment="cyto" id="isocit_cyt" initialConcentration="0.000000e+000"/>
<species compartment="mito" id="isocit_mito" initialConcentration="1.514520e-001"/>
<species compartment="cyto" id="kc4coa_cyt" initialConcentration="2.277828e-006"/>
<species compartment="mito" id="kc4coa_mito" initialConcentration="9.077962e-006"/>
<species compartment="mito" id="kc6coa_mito" initialConcentration="1.296106e-008"/>
<species compartment="mito" id="kc8coa_mito" initialConcentration="5.947578e-009"/>
<species compartment="mito" id="kc10coa_mito" initialConcentration="3.966073e-009"/>
<species compartment="mito" id="kc12coa_mito" initialConcentration="2.652041e-009"/>
<species compartment="mito" id="kc14coa_mito" initialConcentration="4.167572e-009"/>
<species compartment="mito" id="kc16coa_mito" initialConcentration="4.121554e-009"/>
<species compartment="mito" id="kc5coa_mito" initialConcentration="0"/>
<species compartment="mito" id="kvalcoa_mito" initialConcentration="0"/>
<species compartment="cyto" id="k_cyt" initialConcentration="1.400000e+002"/>
<species compartment="mito" id="k_mito" initialConcentration="1.290961e+002"/>
<species compartment="cyto" id="kga_cyt" initialConcentration="2.932383e-007"/>
<species compartment="mito" id="lc4coa_mito" initialConcentration="2.215201e-007"/>
<species compartment="mito" id="lc6coa_mito" initialConcentration="3.386928e-009"/>
<species compartment="mito" id="lc8coa_mito" initialConcentration="3.377936e-009"/>
<species compartment="mito" id="lc10coa_mito" initialConcentration="3.373909e-009"/>
<species compartment="mito" id="lc12coa_mito" initialConcentration="3.371235e-009"/>
<species compartment="mito" id="lc14coa_mito" initialConcentration="3.374322e-009"/>
<species compartment="mito" id="lc16coa_mito" initialConcentration="3.374228e-009"/>
<species compartment="mito" id="lc5coa_mito" initialConcentration="0"/>
<species compartment="mito" id="lvalcoa_mito" initialConcentration="0"/>
<species compartment="er" id="lan_er" initialConcentration="5.899031e-007"/>
<species compartment="er" id="lath_er" initialConcentration="7.779442e-007"/>
<species compartment="cyto" id="lac_cyt" initialConcentration="1.470382e+000"/>
<species compartment="er" id="lpa_er" initialConcentration="1.675456e-003"/>
<species compartment="ld" id="mag_ld" initialConcentration="2.226763e-002"/>
<species compartment="cyto" id="mal_cyt" initialConcentration="4.008089e-001"/>
<species compartment="mito" id="mal_mito" initialConcentration="1.104509e+000"/>
<species compartment="cyto" id="malcoa_cyt" initialConcentration="9.553377e-004"/>
<species compartment="imm" id="malcoa_imm" initialConcentration="1.141483e-003"/>
<species compartment="cyto" id="mev_cyt" initialConcentration="1.782833e-005"/>
<species compartment="cyto" id="mev5p_cyt" initialConcentration="4.040829e-006"/>
<species compartment="cyto" id="mev5pp_cyt" initialConcentration="1.090443e-006"/>
<species compartment="cyto" id="na_cyt" initialConcentration="2.700000e+001"/>
<species compartment="mito" id="na_mito" initialConcentration="9.352411e+000"/>
<species compartment="cyto" id="nad_cyt" initialConcentration="1.127875e+000"/>
<species compartment="mito" id="nad_mito" initialConcentration="1.648280e-002"/>
<species compartment="cyto" id="nadh_cyt" initialConcentration="3.125438e-003"/>
<species compartment="mito" id="nadh_mito" initialConcentration="3.351720e-002"/>
<species compartment="cyto" id="nadp_cyt" initialConcentration="1.571673e-001"/>
<species compartment="mito" id="nadp_mito" initialConcentration="2.061316e-003"/>
<species compartment="cyto" id="nadph_cyt" initialConcentration="8.428322e-001"/>
<species compartment="mito" id="nadph_mito" initialConcentration="1.997939e+000"/>
<species compartment="cyto" id="nh3_cyt" initialConcentration="1.401874e-001"/>
<species compartment="mito" id="nh3_mito" initialConcentration="6.358496e-002"/>
<species compartment="cyto" id="o2_cyt" initialConcentration="4.74e-002"/>
<species compartment="cyto" id="oaa_cyt" initialConcentration="1.445567e-003"/>
<species compartment="mito" id="oaa_mito" initialConcentration="2.126475e-005"/>
<species compartment="cyto" id="orn_cyt" initialConcentration="2.529123e+000"/>
<species compartment="mito" id="orn_mito" initialConcentration="8.994190e-001"/>
<species compartment="cyto" id="p_cyt" initialConcentration="9.414906e+000"/>
<species compartment="mito" id="p_mito" initialConcentration="9.161576e+000"/>
<species compartment="er" id="p_er" initialConcentration="9.418907e+000"/>
<species compartment="er" id="pa_er" initialConcentration="7.014623e-002"/>
<species compartment="cyto" id="pep_cyt" initialConcentration="6.006099e-002"/>
<species compartment="mito" id="pep_mito" initialConcentration="3.374585e-004"/>
<species compartment="cyto" id="pg2_cyt" initialConcentration="3.527945e-002"/>
<species compartment="cyto" id="pg3_cyt" initialConcentration="2.045185e-001"/>
<species compartment="cyto" id="pg6_cyt" initialConcentration="6.336779e-002"/>
<species compartment="cyto" id="pgl6_cyt" initialConcentration="1.348656e-002"/>
<species compartment="cyto" id="pp_cyt" initialConcentration="1.949067e-003"/>
<species compartment="mito" id="propcoa_mito" initialConcentration="0"/>
<species compartment="cyto" id="pyr_cyt" initialConcentration="5.895729e-002"/>
<species compartment="mito" id="pyr_mito" initialConcentration="1.619395e-001"/>
<species compartment="mm" id="q_mm" initialConcentration="8.411455e-002"/>
<species compartment="mm" id="qh2_mm" initialConcentration="1.588545e-002"/>
<species compartment="cyto" id="r5p_cyt" initialConcentration="1.338723e-002"/>
<species compartment="cyto" id="ru5p_cyt" initialConcentration="4.290003e-003"/>
<species compartment="cyto" id="s7p_cyt" initialConcentration="1.096600e-001"/>
<species compartment="cyto" id="ser_cyt" initialConcentration="3.228095e-001"/>
<species compartment="cyto" id="sqe_cyt" initialConcentration="4.550774e-007"/>
<species compartment="cyto" id="squ_cyt" initialConcentration="3.539309e-008"/>
<species compartment="mito" id="suc_mito" initialConcentration="3.107282e-001"/>
<species compartment="mito" id="succoa_mito" initialConcentration="6.341163e-003"/>
<species compartment="er" id="tag_er" initialConcentration="6.496541e-002"/>
<species compartment="ld" id="tag_ld" initialConcentration="1.318425e+001"/>
<species compartment="vldl" id="tag_vldl" initialConcentration="1.895065e-004"/>
<species compartment="er" id="tmas_er" initialConcentration="4.892893e-007"/>
<species compartment="cyto" id="udp_cyt" initialConcentration="3.556787e-001"/>
<species compartment="cyto" id="udpgal_cyt" initialConcentration="2.306491e-001"/>
<species compartment="cyto" id="udpglc_cyt" initialConcentration="7.157545e-001"/>
<species compartment="cyto" id="urea_cyt" initialConcentration="2.208572e+001"/>
<species compartment="cyto" id="utp_cyt" initialConcentration="9.979177e-001"/>
<species compartment="cyto" id="val_cyt" initialConcentration="0"/>
<species compartment="cyto" id="val_car_cyt" initialConcentration="0"/>
<species compartment="mito" id="val_car_mito" initialConcentration="0"/>
<species compartment="cyto" id="val_coa_cyt" initialConcentration="0"/>
<species compartment="mito" id="val_coa_mito" initialConcentration="0"/>
<species compartment="cyto" id="x5p_cyt" initialConcentration="6.317725e-003"/>
<species compartment="cyto" id="xyl_cyt" initialConcentration="1.398217e-006"/>
<species compartment="er" id="zym_er" initialConcentration="6.204611e-007"/>
<species compartment="er" id="zymostenol_er" initialConcentration="9.703515e-007"/>

<!-- ffa_ext as assignment rule-->

		</listOfSpecies>
 
		<listOfParameters> <!--done-->
		<!-- parameters from rules -->
		
			<!-- for bilanz -->


			<parameter id="ins" units="mM" constant="false"/>
			<parameter id="glucagon" units="mM" constant="false"/>
			<parameter id="gamma" units="dimensionless" constant="false"/>
			<parameter id="gamma_HMGR" units="dimensionless" constant="false"/>
			<parameter id="gamma_fbp1" units="dimensionless" constant="false"/>
			<parameter id="gamma_gp" units="dimensionless" constant="false"/>
			<parameter id="gamma_gs" units="dimensionless" constant="false"/>
			<parameter id="gamma_PFK2" units="dimensionless" constant="false"/>
			<parameter id="gamma_fbp2" units="dimensionless" constant="false"/>
			<parameter id="gamma_pk" units="dimensionless" constant="false"/>
			<parameter id="gamma_ACC1" units="dimensionless" constant="false"/>
			<parameter id="gamma_ACC2" units="dimensionless" constant="false"/>
			<parameter id="gamma_MDC2" units="dimensionless" constant="false"/>
			<parameter id="gamma_GLNASE" units="dimensionless" constant="false"/>
			<parameter id="U" units="dimensionless" constant="false"/>
			<parameter id="sur_ld" units="dimensionless" constant="false"/>
		
			<parameter id="v_3kt_kval" units="mM_per_h" constant="false"/>
			<parameter id="v_3hdh_lval" units="mM_per_h" constant="false"/>
			<parameter id="km_ehyd_eval_evalcoa_mito" units="mM" constant="false"/>
			<parameter id="v_ehyd_eval" units="mM_per_h" constant="false"/>
			<parameter id="v_BCDH_valcoa" units="mM_per_h" constant="false"/>
			<parameter id="v_CPT2_val" units="mM_per_h" constant="false"/>
			<parameter id="v_CACT_val" units="mM_per_h" constant="false"/>
			<parameter id="km_CPT1_val_val_coa_cyt" units="mM" constant="false"/>
			<parameter id="v_CPT1_val" units="mM_per_h" constant="false"/>
			<parameter id="v_VCS" units="mM_per_h" constant="false"/>
			<parameter id="v_val_Diff" units="mM_per_h" constant="false"/>
			
			<parameter id="v_graT" units="mM_per_h" constant="false"/>
			<parameter id="v_GCK" units="mM_per_h" constant="false"/>
			<parameter id="v_SORDH" units="mM_per_h" constant="false"/>
			<parameter id="km_ALDDH_gra_gra_cyt" units="mM" constant="false"/>
			<parameter id="v_ALDDH_gra" units="mM_per_h" constant="false"/>
			<parameter id="v_ALDR" units="mM_per_h" constant="false"/>
			<parameter id="v_TRIOK" units="mM_per_h" constant="false"/>
			<parameter id="v_ALDB" units="mM_per_h" constant="false"/>
			<parameter id="v_FRUK" units="mM_per_h" constant="false"/>
			<parameter id="v_fruT" units="mM_per_h" constant="false"/>
			
			<parameter id="v_gal1pP" units="mM_per_h" constant="false"/>
			<parameter id="vmax_GALE" units="per_h" constant="false"/>
			<parameter id="v_GALE" units="mM_per_h" constant="false"/>
			<parameter id="vmax_GALT" units="per_h_per_mM" constant="false"/>
			<parameter id="km_GALT_udpglc_cyt" units="mM" constant="false"/>
			<parameter id="v_GALT" units="mM_per_h" constant="false"/>
			<parameter id="v_GALK" units="mM_per_h" constant="false"/>
			<parameter id="km_XYLK_atp_cyt" units="mM" constant="false"/>
			<parameter id="v_XYLK" units="mM_per_h" constant="false"/>
			<parameter id="v_GALDC" units="mM_per_h" constant="false"/>
			<parameter id="v_GULDH" units="mM_per_h" constant="false"/>
			<parameter id="v_galaT" units="mM_per_h" constant="false"/>
			<parameter id="km_GALDH_nad_cyt" units="mM" constant="false"/>
			<parameter id="v_GALDH" units="mM_per_h" constant="false"/>
			<parameter id="v_galolT" units="mM_per_h" constant="false"/>
			<parameter id="v_ALDOR" units="mM_per_h" constant="false"/>
			<parameter id="v_galT" units="mM_per_h" constant="false"/>
			
			<parameter id="v_acetateT_mito" units="mM_per_h" constant="false"/>
			<parameter id="v_acetateT" units="mM_per_h" constant="false"/>
			<parameter id="v_ALDDH_mito" units="mM_per_h" constant="false"/>
			<parameter id="v_aaldT" units="mM_per_h" constant="false"/>
			<parameter id="vmax_ALDDHII" units="mM_per_h" constant="false"/>
			<parameter id="v_ALDDHII" units="mM_per_h" constant="false"/>
			<parameter id="v_ALDDHI" units="mM_per_h" constant="false"/>
			<parameter id="km_ADH_ethanol_cyt" units="mM" constant="false"/>
			<parameter id="km_ADH_nad_cyt" units="mM" constant="false"/>
			<parameter id="v_ADH" units="mM_per_h" constant="false"/>
			<parameter id="v_ethT" units="mM_per_h" constant="false"/>
			<parameter id="v_ACAT" units="mM_per_h" constant="false"/>
			
			<parameter id="v_S24R_desmo" units="mM_per_h" constant="false"/>
			<parameter id="v_S24R_dhdesmo" units="mM_per_h" constant="false"/>
			<parameter id="v_S24R_dhlath" units="mM_per_h" constant="false"/>
			<parameter id="v_S24R_zym" units="mM_per_h" constant="false"/>
			<parameter id="v_S24R_tmas" units="mM_per_h" constant="false"/>
			<parameter id="v_S24R_ffmas" units="mM_per_h" constant="false"/>
			<parameter id="v_S24R_lan" units="mM_per_h" constant="false"/>
			<parameter id="v_S7R_dhchol" units="mM_per_h" constant="false"/>
			<parameter id="v_S7R_dhdesmo" units="mM_per_h" constant="false"/>
			<parameter id="v_LATHOX_dhlath" units="mM_per_h" constant="false"/>
			<parameter id="v_LATHOX_lath" units="mM_per_h" constant="false"/>
			<parameter id="v_S78I_zymostenol" units="mM_per_h" constant="false"/>
			<parameter id="v_S78I_zym" units="mM_per_h" constant="false"/>
			<parameter id="v_3KSR_ddimkdihtmas" units="mM_per_h" constant="false"/>
			<parameter id="v_3KSR_dmkdihtmas" units="mM_per_h" constant="false"/>
			<parameter id="v_3KSR_ddimktmas" units="mM_per_h" constant="false"/>
			<parameter id="v_3KSR_dmktmas" units="mM_per_h" constant="false"/>
			<parameter id="v_CASDC_ddimdihtmasca" units="mM_per_h" constant="false"/>
			<parameter id="v_CASDC_dmdihtmasca" units="mM_per_h" constant="false"/>
			<parameter id="v_CASDC_ddimtmasca" units="mM_per_h" constant="false"/>
			<parameter id="v_CASDC_dmtmasca" units="mM_per_h" constant="false"/>
			<parameter id="v_MSO_dmdihtmas" units="mM_per_h" constant="false"/>
			<parameter id="v_MSO_dihtmas" units="mM_per_h" constant="false"/>
			<parameter id="v_MSO_dmtmas" units="mM_per_h" constant="false"/>
			<parameter id="v_MSO_tmas" units="mM_per_h" constant="false"/>
			<parameter id="v_S14R_dihffmas" units="mM_per_h" constant="false"/>
			<parameter id="v_S14R_ffmas" units="mM_per_h" constant="false"/>
			<parameter id="v_S14DM_dihlan" units="mM_per_h" constant="false"/>
			<parameter id="v_S14DM_lan" units="mM_per_h" constant="false"/>
			<parameter id="v_OSC" units="mM_per_h" constant="false"/>
			<parameter id="v_SQE" units="mM_per_h" constant="false"/>
			<parameter id="v_SQS_nadh" units="mM_per_h" constant="false"/>
			<parameter id="v_SQS_nadph" units="mM_per_h" constant="false"/>
			<parameter id="v_FPPS" units="mM_per_h" constant="false"/>
			<parameter id="v_GPPS" units="mM_per_h" constant="false"/>
			<parameter id="v_IPPI" units="mM_per_h" constant="false"/>
			<parameter id="km_MDP_atp_cyt" units="mM" constant="false"/>
			<parameter id="v_MDP" units="mM_per_h" constant="false"/>
			<parameter id="v_MEVPK" units="mM_per_h" constant="false"/>
			<parameter id="km_MEVK_atp_cyt" units="mM" constant="false"/>
			<parameter id="v_MEVK" units="mM_per_h" constant="false"/>
			<parameter id="vmax_HMGR" units="mM_per_h" constant="false"/>
			<parameter id="v_HMGR" units="mM_per_h" constant="false"/>
			<parameter id="v_HMG_lys_cyt" units="mM_per_h" constant="false"/>
			<parameter id="km_HMG_syn_cyt_acoa_cyt" units="mM" constant="false"/>
			<parameter id="v_HMG_syn_cyt" units="mM_per_h" constant="false"/>
			<parameter id="km_3kt_kc4coa_cyt_kc4coa_cyt" units="mM" constant="false"/>
			<parameter id="v_3kt_kc4coa_cyt" units="mM_per_h" constant="false"/>
			<parameter id="v_ACACCOA_syn" units="mM_per_h" constant="false"/>
			
			<parameter id="v_BHT_exp" units="mM_per_h" constant="false"/>
			<parameter id="v_ACACT_exp" units="mM_per_h" constant="false"/>
			<parameter id="v_BHT" units="mM_per_h" constant="false"/>
			<parameter id="v_ACACT" units="mM_per_h" constant="false"/>
			<parameter id="keq_BHDH" units="dimensionless" constant="false"/>
			<parameter id="km_BHDH_nadh_mito" units="mM" constant="false"/>
			<parameter id="km_BHDH_nad_mito" units="mM" constant="false"/>
			<parameter id="v_BHDH" units="mM_per_h" constant="false"/>
			<parameter id="v_HMG_lys" units="mM_per_h" constant="false"/>
			<parameter id="km_HMG_syn_acoa_mito" units="mM" constant="false"/>
			<parameter id="v_HMG_syn" units="mM_per_h" constant="false"/>
			
			<parameter id="v_CEE" units="mM_per_h" constant="false"/>
			<parameter id="v_MAGL" units="mM_per_h" constant="false"/>
			<parameter id="v_HSL" units="mM_per_h" constant="false"/>
			<parameter id="v_ATGL" units="mM_per_h" constant="false"/>
			<parameter id="v_VLDL_ex_ce" units="mM_per_h" constant="false"/>
			<parameter id="v_VLDL_ex_tag" units="mM_per_h" constant="false"/>
			<parameter id="vmax_MTP_ce" units="per_h" constant="false"/>
			<parameter id="v_MTP_ce" units="mM_per_h" constant="false"/>
			<parameter id="v_MTP_tag" units="mM_per_h" constant="false"/>
			<parameter id="v_ApoB_deg" units="mM_per_h" constant="false"/>
			<parameter id="v_ApoB_syn" units="mM_per_h" constant="false"/>
			<parameter id="v_LD_syn_ce" units="mM_per_h" constant="false"/>
			<parameter id="v_LD_syn_tag" units="mM_per_h" constant="false"/>
			
			<parameter id="v_GLN_syn" units="mM_per_h" constant="false"/>
			<parameter id="v_GLNT_cyt" units="mM_per_h" constant="false"/>
			<parameter id="v_SDH" units="mM_per_h" constant="false"/>
			<parameter id="v_SERT" units="mM_per_h" constant="false"/>
			<parameter id="v_ALAxT" units="mM_per_h" constant="false"/>
			<parameter id="v_GLUT_cyt" units="mM_per_h" constant="false"/>
			<parameter id="v_AAT" units="mM_per_h" constant="false"/>
			<parameter id="v_FMT" units="mM_per_h" constant="false"/>
			<parameter id="v_UREAT" units="mM_per_h" constant="false"/>
			<parameter id="km_ARG1_arg_cyt" units="mM" constant="false"/>
			<parameter id="v_ARG1" units="mM_per_h" constant="false"/>
			<parameter id="v_ASL" units="mM_per_h" constant="false"/>
			<parameter id="km_ASS_asp_cyt" units="mM" constant="false"/>
			<parameter id="km_ASS_ctl_cyt" units="mM" constant="false"/>
			<parameter id="km_ASS_atp_cyt" units="mM" constant="false"/>
			<parameter id="v_ASS" units="mM_per_h" constant="false"/>
			<parameter id="v_OCT" units="mM_per_h" constant="false"/>
			<parameter id="km_OTC_cmp_mito" units="mM" constant="false"/>
			<parameter id="v_OTC" units="mM_per_h" constant="false"/>
			<parameter id="vmax_CPS" units="mM_per_h" constant="false"/>
			<parameter id="v_CPS" units="mM_per_h" constant="false"/>
			<parameter id="v_ACOA_syn" units="mM_per_h" constant="false"/>
			<parameter id="v_GLUT_mito" units="mM_per_h" constant="false"/>
			<parameter id="v_AGLU_hyd" units="mM_per_h" constant="false"/>
			<parameter id="v_AGLU_T" units="mM_per_h" constant="false"/>
			<parameter id="km_AGLU_syn_glu_mito" units="mM" constant="false"/>
			<parameter id="km_AGLU_syn_acoa_mito" units="mM" constant="false"/>
			<parameter id="vmax_AGLU_syn" units="mM_per_h" constant="false"/>
			<parameter id="v_AGLU_syn" units="mM_per_h" constant="false"/>
			<parameter id="v_ARGT" units="mM_per_h" constant="false"/>
			<parameter id="vmax_GDH_nadp" units="per_h_per_mM" constant="false"/>
			<parameter id="v_GDH_nadp" units="mM_per_h" constant="false"/>
			<parameter id="km_GDH_nad_nad_mito" units="mM" constant="false"/>
			<parameter id="km_GDH_nad_glu_mito" units="mM" constant="false"/>
			<parameter id="vmax_GDH_nad" units="per_h_per_mM" constant="false"/>
			<parameter id="v_GDH_nad" units="mM_per_h" constant="false"/>
			<parameter id="vmax_GLNASE_free" units="mM_per_h" constant="false"/>
			<parameter id="v_GLNASE_free" units="mM_per_h" constant="false"/>
			<parameter id="v_GLNASE_bound" units="mM_per_h" constant="false"/>
			<parameter id="v_GLNASE" units="mM_per_h" constant="false"/>
			<parameter id="v_GLNT_mito" units="mM_per_h" constant="false"/>
			<parameter id="v_NH3T_dif" units="mM_per_h" constant="false"/>
			<parameter id="keq_NH3T" units="dimensionless" constant="false"/>
			<parameter id="v_NH3T" units="mM_per_h" constant="false"/>
			<parameter id="v_DGAT" units="mM_per_h" constant="false"/>
			<parameter id="v_PAP" units="mM_per_h" constant="false"/>
			<parameter id="v_AGPAT" units="mM_per_h" constant="false"/>
			<parameter id="v_GPAT" units="mM_per_h" constant="false"/>
			<parameter id="v_GlycK" units="mM_per_h" constant="false"/>
			<parameter id="v_GlycT" units="mM_per_h" constant="false"/>
			<parameter id="v_FAS_c16" units="mM_per_h" constant="false"/>
			<parameter id="v_FAS_c14" units="mM_per_h" constant="false"/>
			<parameter id="v_FAS_c12" units="mM_per_h" constant="false"/>
			<parameter id="v_FAS_c10" units="mM_per_h" constant="false"/>
			<parameter id="v_FAS_c8" units="mM_per_h" constant="false"/>
			<parameter id="v_FAS_c6" units="mM_per_h" constant="false"/>
			<parameter id="v_FAS_c4" units="mM_per_h" constant="false"/>
			<parameter id="v_MDC2" units="mM_per_h" constant="false"/>
			<parameter id="vmax_ACC2_native" units="mM_per_h" constant="false"/>
			<parameter id="v_ACC2_native" units="mM_per_h" constant="false"/>
			<parameter id="vmax_ACC2_phospho" units="mM_per_h" constant="false"/>
			<parameter id="v_ACC2_phospho" units="mM_per_h" constant="false"/>
			<parameter id="v_ACC2" units="mM_per_h" constant="false"/>
			<parameter id="vmax_ACC1_native" units="mM_per_h" constant="false"/>
			<parameter id="v_ACC1_native" units="mM_per_h" constant="false"/>
			<parameter id="vmax_ACC1_phospho" units="mM_per_h" constant="false"/>
			<parameter id="v_ACC1_phospho" units="mM_per_h" constant="false"/>
			<parameter id="v_ACC1" units="mM_per_h" constant="false"/>
			<parameter id="km_CIT_LYS_atp_cyt" units="mM" constant="false"/>
			<parameter id="v_CIT_LYS" units="mM_per_h" constant="false"/>
			<parameter id="km_CIT_MAL_cit_cyt" units="mM" constant="false"/>
			<parameter id="km_CIT_MAL_cit_mito" units="mM" constant="false"/>
			<parameter id="vmax_CIT_MAL" units="mM_per_h" constant="false"/>
			<parameter id="v_CIT_MAL" units="mM_per_h" constant="false"/>
			<parameter id="v_TKETO2" units="mM_per_h" constant="false"/>
			<parameter id="v_TKETO1" units="mM_per_h" constant="false"/>
			<parameter id="v_TALDO" units="mM_per_h" constant="false"/>
			<parameter id="v_RPI" units="mM_per_h" constant="false"/>
			<parameter id="v_RPE" units="mM_per_h" constant="false"/>
			<parameter id="v_PGDH" units="mM_per_h" constant="false"/>
			<parameter id="v_PGLS" units="mM_per_h" constant="false"/>
			<parameter id="v_G6PDH" units="mM_per_h" constant="false"/>
			<parameter id="keq_G3PDH_mito" units="dimensionless" constant="false"/>
			<parameter id="v_G3PDH_mito" units="mM_per_h" constant="false"/>
			<parameter id="v_G3PDH_cyt" units="mM_per_h" constant="false"/>
			<parameter id="km_MAC_akg_cyt" units="mM" constant="false"/>
			<parameter id="v_MAC" units="mM_per_h" constant="false"/>
			<parameter id="km_AGC_asp_mito" units="mM" constant="false"/>
			<parameter id="km_AGC_asp_cyt" units="mM" constant="false"/>
			<parameter id="keq_AGC" units="dimensionless" constant="false"/>
			<parameter id="v_AGC" units="mM_per_h" constant="false"/>
			<parameter id="v_ASAT_cyt" units="mM_per_h" constant="false"/>
			<parameter id="v_ASAT_mito" units="mM_per_h" constant="false"/>
			<parameter id="v_NDK_UTP" units="mM_per_h" constant="false"/>
			<parameter id="km_p_gp_phospho" units="mM" constant="false"/>
			<parameter id="vmax_gp" units="mM_per_h" constant="false"/>
			<parameter id="vmax_gp_native" units="per_mMmM" constant="false"/>
			<parameter id="km_glc1p_gp_native" units="mM" constant="false"/>
			<parameter id="vmax_gp_phospho" units="per_mMmM" constant="false"/>
			<parameter id="v_gp_native" units="mM_per_h" constant="false"/>
			<parameter id="v_gp_phospho" units="mM_per_h" constant="false"/>
			<parameter id="v_GP" units="mM_per_h" constant="false"/>
			<parameter id="vmax_gs" units="mM_per_h" constant="false"/>
			<parameter id="km_udpglc_gs_native" units="mM" constant="false"/>
			<parameter id="km_udpglc_gs_phospho" units="mM" constant="false"/>
			<parameter id="v_gs_native" units="mM_per_h" constant="false"/>
			<parameter id="v_gs_phospho" units="mM_per_h" constant="false"/>
			<parameter id="v_GS" units="mM_per_h" constant="false"/>
			<parameter id="v_UGT" units="mM_per_h" constant="false"/>
			<parameter id="v_G1PI" units="mM_per_h" constant="false"/>
			<parameter id="v_NDK_GTP_mito" units="mM_per_h" constant="false"/>
			<parameter id="v_NDK_GTP" units="mM_per_h" constant="false"/>
			<parameter id="keq_pept" units="dimensionless" constant="false"/>
			<parameter id="v_PEPT" units="mM_per_h" constant="false"/>
			<parameter id="v_ME" units="mM_per_h" constant="false"/>
			<parameter id="v_MDH_cyt" units="mM_per_h" constant="false"/>
			<parameter id="v_PyrMalT" units="mM_per_h" constant="false"/>
			<parameter id="v_MALT" units="mM_per_h" constant="false"/>
			<parameter id="v_PyrT_mito" units="mM_per_h" constant="false"/>
			<parameter id="v_PYRT" units="mM_per_h" constant="false"/>
			<parameter id="v_LACT" units="mM_per_h" constant="false"/>
			<parameter id="v_LDH" units="mM_per_h" constant="false"/>
			<parameter id="v_PC" units="mM_per_h" constant="false"/>
			<parameter id="v_PEPCK_mito" units="mM_per_h" constant="false"/>
			<parameter id="v_PEPCK" units="mM_per_h" constant="false"/>
			<parameter id="v_pk_native" units="mM_per_h" constant="false"/>
			<parameter id="v_pk_phospho" units="mM_per_h" constant="false"/>
			<parameter id="v_PK" units="mM_per_h" constant="false"/>
			<parameter id="v_EN" units="mM_per_h" constant="false"/>
			<parameter id="v_PGM" units="mM_per_h" constant="false"/>
			<parameter id="v_PGK" units="mM_per_h" constant="false"/>
			<parameter id="v_GAPDH" units="mM_per_h" constant="false"/>
			<parameter id="v_TPI" units="mM_per_h" constant="false"/>
			<parameter id="v_ALD" units="mM_per_h" constant="false"/>
			<parameter id="v_fbp1_native" units="mM_per_h" constant="false"/>
			<parameter id="v_fbp1_phospho" units="mM_per_h" constant="false"/>
			<parameter id="v_FBP1" units="mM_per_h" constant="false"/>
			<parameter id="km_atp_pfk1" units="mM" constant="false"/>
			<parameter id="ki_atp_pfk1" units="mM" constant="false"/>
			<parameter id="km_fru6p_pfk1" units="mM" constant="false"/>
			<parameter id="n_fru6p_pfk1" units="dimensionless" constant="false"/>
			<parameter id="v_PFK1" units="mM_per_h" constant="false"/>
			<parameter id="v_fbp2_native" units="mM_per_h" constant="false"/>
			<parameter id="v_fbp2_phospho" units="mM_per_h" constant="false"/>
			<parameter id="v_FBP2" units="mM_per_h" constant="false"/>
			<parameter id="vmax_PFK2" units="mM_per_h" constant="false"/>
			<parameter id="v_PFK2_native" units="mM_per_h" constant="false"/>
			<parameter id="v_PFK2_phospho" units="mM_per_h" constant="false"/>
			<parameter id="v_PFK2" units="mM_per_h" constant="false"/>
			<parameter id="v_GPI" units="mM_per_h" constant="false"/>
			<parameter id="v_PT_ER" units="mM_per_h" constant="false"/>
			<parameter id="v_GLCT_ER" units="mM_per_h" constant="false"/>
			<parameter id="v_G6P_ER" units="mM_per_h" constant="false"/>
			<parameter id="v_G6PT_ER" units="mM_per_h" constant="false"/>
			<parameter id="v_HK" units="mM_per_h" constant="false"/>
			<parameter id="km_GK_glc_cyt" units="mM" constant="false"/>
			<parameter id="vmax_GK" units="mM_per_h" constant="false"/>
			<parameter id="v_GK" units="mM_per_h" constant="false"/>
			<parameter id="v_GLUT2" units="mM_per_h" constant="false"/>
			<parameter id="dxVmm" units="V_per_h" constant="false"/>
			
			<parameter id="v_O2_diff" units="mM_per_h" constant="false"/>
			<parameter id="v_ATP_use" units="mM_per_h" constant="false"/>
			<parameter id="v_PPase" units="mM_per_h" constant="false"/>
			<parameter id="v_AK" units="mM_per_h" constant="false"/>
			<parameter id="I_CIV" units="mAs_per_h" constant="false"/>
			<parameter id="v_CIV_cyt" units="mM_per_h" constant="false"/>
			<parameter id="v_CIV_mm" units="mM_per_h" constant="false"/>
			<parameter id="keq_CIII" units="dimensionless" constant="false"/>
			<parameter id="I_CIII" units="mAs_per_h" constant="false"/>
			<parameter id="v_CIII" units="mM_per_h" constant="false"/>
			<parameter id="keq_CI" units="dimensionless" constant="false"/>
			<parameter id="I_CI" units="mAs_per_h" constant="false"/>
			<parameter id="v_CI_mito" units="mM_per_h" constant="false"/>
			<parameter id="v_CI_mm" units="mM_per_h" constant="false"/>
			<parameter id="I_PEX" units="mAs_per_h" constant="false"/>
			<parameter id="v_PEX_cyt" units="mM_per_h" constant="false"/>
			<parameter id="v_PEX_mito" units="mM_per_h" constant="false"/>
			<parameter id="I_H_ed" units="mAs_per_h" constant="false"/>
			<parameter id="I_NEX" units="mAs_per_h" constant="false"/>
			<parameter id="v_NEX_cyt" units="mM_per_h" constant="false"/>
			<parameter id="v_NEX_mito" units="mM_per_h" constant="false"/>
			<parameter id="Imax_F0F1_syn_a2" units="mAs_per_h" constant="false"/>
			<parameter id="Imax_F0F1_syn" units="mAs_per_h" constant="false"/>
			<parameter id="keq_F0F1_syn" units="per_mM" constant="false"/>
			<parameter id="I_F0F1_syn" units="mAs_per_h" constant="false"/>
			<parameter id="v_F0F1_syn" units="mM_per_h" constant="false"/>
			<parameter id="I_Na_pump" units="mAs_per_h" constant="false"/>
			<parameter id="I_K_pump" units="mAs_per_h" constant="false"/>
			<parameter id="I_Cl_ed" units="mAs_per_h" constant="false"/>
			<parameter id="I_Na_ed" units="mAs_per_h" constant="false"/>
			<parameter id="I_K_ed" units="mAs_per_h" constant="false"/>
			<parameter id="I_H_all" units="mAs_per_h" constant="false"/>
			<parameter id="v_HT_cyt" units="mM_per_h" constant="false"/>
			<parameter id="v_HT_mito" units="mM_per_h" constant="false"/>
			<parameter id="v_NaT" units="mM_per_h" constant="false"/>
			<parameter id="v_ClT" units="mM_per_h" constant="false"/>
			<parameter id="v_KT" units="mM_per_h" constant="false"/>
			<parameter id="keq_TDH" units="dimensionless" constant="false"/>
			<parameter id="v_TDH" units="mM_per_h" constant="false"/>
			<parameter id="keq_MDH_mito" units="dimensionless" constant="false"/>
			<parameter id="v_MDH_mito" units="mM_per_h" constant="false"/>
			<parameter id="v_FUM" units="mM_per_h" constant="false"/>
			<parameter id="keq_SUCCDH" units="dimensionless" constant="false"/>
			<parameter id="v_SUCCDH" units="mM_per_h" constant="false"/>
			<parameter id="vmax_SCS_gtp" units="per_h_per_mMmM" constant="false"/>
			<parameter id="v_SCS_gtp" units="mM_per_h" constant="false"/>
			<parameter id="vmax_SCS_atp" units="per_h_per_mMmM" constant="false"/>
			<parameter id="v_SCS_atp" units="mM_per_h" constant="false"/>
			<parameter id="v_KGDHC" units="mM_per_h" constant="false"/>
			<parameter id="km_IDH_isocit_mito" units="mM" constant="false"/>
			<parameter id="km_IDH_nad_mito" units="mM" constant="false"/>
			<parameter id="v_IDH" units="mM_per_h" constant="false"/>
			<parameter id="v_AC" units="mM_per_h" constant="false"/>
			<parameter id="vmax_CS" units="mM_per_h" constant="false"/>
			<parameter id="v_CS" units="mM_per_h" constant="false"/>
			<parameter id="gamma_pdhc_pyr" units="dimensionless" constant="false"/>
			<parameter id="gamma_pdhc_acoa" units="dimensionless" constant="false"/>
			<parameter id="gamma_pdhc" units="dimensionless" constant="false"/>
			<parameter id="km_PDHC_np_coa_mito" units="mM" constant="false"/>
			<parameter id="km_PDHC_np_nad_mito" units="mM" constant="false"/>
			<parameter id="v_PDHC_np" units="mM_per_h" constant="false"/>
			<parameter id="v_PDHC" units="mM_per_h" constant="false"/>
			<parameter id="keq_ETF_Q0" units="dimensionless" constant="false"/>
			<parameter id="v_ETF_Q0" units="mM_per_h" constant="false"/>
			<parameter id="keq_ETF_FAD" units="dimensionless" constant="false"/>
			<parameter id="v_ETF_FAD" units="mM_per_h" constant="false"/>
			<parameter id="v_MMM" units="mM_per_h" constant="false"/>
			<parameter id="v_MMRM" units="mM_per_h" constant="false"/>
			<parameter id="v_PPC" units="mM_per_h" constant="false"/>
			<parameter id="v_3kt_kc16coa" units="mM_per_h" constant="false"/>
			<parameter id="v_3kt_kc14coa" units="mM_per_h" constant="false"/>
			<parameter id="v_3kt_kc12coa" units="mM_per_h" constant="false"/>
			<parameter id="v_3kt_kc10coa" units="mM_per_h" constant="false"/>
			<parameter id="v_3kt_kc8coa" units="mM_per_h" constant="false"/>
			<parameter id="v_3kt_kc6coa" units="mM_per_h" constant="false"/>
			<parameter id="v_3kt_kc5coa" units="mM_per_h" constant="false"/>
			<parameter id="km_3kt_kc4coa_acoa_mito" units="mM" constant="false"/>
			<parameter id="km_3kt_kc4coa_kc4coa_mito" units="mM" constant="false"/>
			<parameter id="v_3kt_kc4coa" units="mM_per_h" constant="false"/>
			<parameter id="v_3hdh_lc16" units="mM_per_h" constant="false"/>
			<parameter id="v_3hdh_lc14" units="mM_per_h" constant="false"/>
			<parameter id="v_3hdh_lc12" units="mM_per_h" constant="false"/>
			<parameter id="v_3hdh_lc10" units="mM_per_h" constant="false"/>
			<parameter id="v_3hdh_lc8" units="mM_per_h" constant="false"/>
			<parameter id="v_3hdh_lc6" units="mM_per_h" constant="false"/>
			<parameter id="v_3hdh_lc5" units="mM_per_h" constant="false"/>
			<parameter id="v_3hdh_lc4" units="mM_per_h" constant="false"/>
			<parameter id="km_ehyd_ec16_ec16coa_mito" units="mM" constant="false"/>
			<parameter id="v_ehyd_ec16" units="mM_per_h" constant="false"/>
			<parameter id="km_ehyd_ec14_ec14coa_mito" units="mM" constant="false"/>
			<parameter id="v_ehyd_ec14" units="mM_per_h" constant="false"/>
			<parameter id="km_ehyd_ec12_ec12coa_mito" units="mM" constant="false"/>
			<parameter id="v_ehyd_ec12" units="mM_per_h" constant="false"/>
			<parameter id="km_ehyd_ec10_ec10coa_mito" units="mM" constant="false"/>
			<parameter id="v_ehyd_ec10" units="mM_per_h" constant="false"/>
			<parameter id="km_ehyd_ec8_ec8coa_mito" units="mM" constant="false"/>
			<parameter id="v_ehyd_ec8" units="mM_per_h" constant="false"/>
			<parameter id="km_ehyd_ec6_ec6coa_mito" units="mM" constant="false"/>
			<parameter id="v_ehyd_ec6" units="mM_per_h" constant="false"/>
			<parameter id="km_ehyd_ec5_ec5coa_mito" units="mM" constant="false"/>
			<parameter id="v_ehyd_ec5" units="mM_per_h" constant="false"/>
			<parameter id="km_ehyd_ec4_ec4coa_mito" units="mM" constant="false"/>
			<parameter id="v_ehyd_ec4" units="mM_per_h" constant="false"/>
			<parameter id="km_c16coa_lcdh_c16_coa_mito" units="mM" constant="false"/>
			<parameter id="v_c16coa_lcdh" units="mM_per_h" constant="false"/>
			<parameter id="km_c14coa_lcdh_c14_coa_mito" units="mM" constant="false"/>
			<parameter id="v_c14coa_lcdh" units="mM_per_h" constant="false"/>
			<parameter id="km_c12coa_lcdh_c12_coa_mito" units="mM" constant="false"/>
			<parameter id="v_c12coa_lcdh" units="mM_per_h" constant="false"/>
			<parameter id="km_c10coa_lcdh_c10_coa_mito" units="mM" constant="false"/>
			<parameter id="v_c10coa_lcdh" units="mM_per_h" constant="false"/>
			<parameter id="v_c12coa_mcdh" units="mM_per_h" constant="false"/>
			<parameter id="v_c10coa_mcdh" units="mM_per_h" constant="false"/>
			<parameter id="v_c8coa_mcdh" units="mM_per_h" constant="false"/>
			<parameter id="v_c6coa_mcdh" units="mM_per_h" constant="false"/>
			<parameter id="v_c5coa_scdh" units="mM_per_h" constant="false"/>
			<parameter id="v_c4coa_scdh" units="mM_per_h" constant="false"/>
			<parameter id="v_CPT2" units="mM_per_h" constant="false"/>
			<parameter id="v_CACT" units="mM_per_h" constant="false"/>
			<parameter id="km_CPT1_c16_coa_cyt" units="mM" constant="false"/>
			<parameter id="v_CPT1" units="mM_per_h" constant="false"/>
			<parameter id="v_ACSL1" units="mM_per_h" constant="false"/>
			<parameter id="v_ACSL4" units="mM_per_h" constant="false"/>
			<parameter id="v_ACSL5" units="mM_per_h" constant="false"/>
			<parameter id="v_c16_carrier" units="mM_per_h" constant="false"/>
			<parameter id="v_c16_diffusion" units="mM_per_h" constant="false"/>
			<parameter id="ffa_ext" units="mM" constant="false"/>		
		
<!-- vmax values here -->
<parameter id="vmax_c16_carrier" value="1.56E+06" units="per_h"/>
<parameter id="vmax_c16_diffusion" value="2.33E+05" units="per_h"/>
<parameter id="vmax_ACSL1" value="9.92E+03" units="mM_per_h"/>
<parameter id="vmax_ACSL4" value="1.03E+04" units="mM_per_h"/>
<parameter id="vmax_ACSL5" value="2.81E+03" units="mM_per_h"/>

<parameter id="vmax_CPT1" value="1.80E+01" units="mM_per_h"/>
<parameter id="vmax_CACT" value="1.80E+11" units="per_h_per_mM"/>
<parameter id="vmax_CPT2" value="2.70E+06" units="per_h_per_mM"/>
<parameter id="vmax_c4coa_scdh" value="7.20E+06" units="mM_per_h"/>
<parameter id="vmax_c5coa_scdh" value="3.60E+05" units="mM_per_h"/>
<parameter id="vmax_c6coa_mcdh" value="3.78E+06" units="mM_per_h"/>
<parameter id="vmax_c8coa_mcdh" value="4.50E+06" units="mM_per_h"/>
<parameter id="vmax_c10coa_mcdh" value="8.64E+05" units="mM_per_h"/>
<parameter id="vmax_c12coa_mcdh" value="7.02E+05" units="mM_per_h"/>
<parameter id="vmax_c10coa_lcdh" value="8.64E+05" units="mM_per_h"/>
<parameter id="vmax_c12coa_lcdh" value="7.02E+05" units="mM_per_h"/>
<parameter id="vmax_c14coa_lcdh" value="3.78E+05" units="mM_per_h"/>
<parameter id="vmax_c16coa_lcdh" value="8.64E+04" units="mM_per_h"/>
<parameter id="vmax_ehyd_ec4" value="1.80E+08" units="mM_per_h"/>
<parameter id="vmax_ehyd_ec5" value="9.54E+10" units="mM_per_h"/>
<parameter id="vmax_ehyd_ec6" value="9.54E+08" units="mM_per_h"/>
<parameter id="vmax_ehyd_ec8" value="7.20E+08" units="mM_per_h"/>
<parameter id="vmax_ehyd_ec10" value="6.48E+08" units="mM_per_h"/>
<parameter id="vmax_ehyd_ec12" value="3.78E+08" units="mM_per_h"/>
<parameter id="vmax_ehyd_ec14" value="2.68E+08" units="mM_per_h"/>
<parameter id="vmax_ehyd_ec16" value="2.88E+09" units="mM_per_h"/>
<parameter id="vmax_3hdh_lc4" value="4.14E+15" units="per_h_per_mM"/>
<parameter id="vmax_3hdh_lc5" value="4.14E+12" units="per_h_per_mM"/>
<parameter id="vmax_3hdh_lc6" value="4.14E+12" units="per_h_per_mM"/>
<parameter id="vmax_3hdh_lc8" value="4.14E+12" units="per_h_per_mM"/>
<parameter id="vmax_3hdh_lc10" value="4.14E+12" units="per_h_per_mM"/>
<parameter id="vmax_3hdh_lc12" value="4.14E+12" units="per_h_per_mM"/>
<parameter id="vmax_3hdh_lc14" value="4.14E+12" units="per_h_per_mM"/>
<parameter id="vmax_3hdh_lc16" value="4.14E+12" units="per_h_per_mM"/>
<parameter id="vmax_3kt_kc4coa" value="1.80E+10" units="per_h_per_mM"/>
<parameter id="vmax_3kt_kc5coa" value="1.62E+07" units="mM_per_h"/>
<parameter id="vmax_3kt_kc6coa" value="1.60E+07" units="mM_per_h"/>
<parameter id="vmax_3kt_kc8coa" value="1.68E+07" units="mM_per_h"/>
<parameter id="vmax_3kt_kc10coa" value="1.66E+07" units="mM_per_h"/>
<parameter id="vmax_3kt_kc12coa" value="1.54E+07" units="mM_per_h"/>
<parameter id="vmax_3kt_kc14coa" value="9.00E+06" units="mM_per_h"/>
<parameter id="vmax_3kt_kc16coa" value="8.37E+06" units="mM_per_h"/>
<parameter id="vmax_ppc" value="1.80E+04" units="mM_per_h"/>
<parameter id="vmax_MMRM" value="1.80E+04" units="per_h"/>
<parameter id="vmax_MMM" value="1.80E+04" units="per_h"/>
<parameter id="vmax_ETF_FAD" value="1.80E+05" units="per_h_per_mM"/>
<parameter id="vmax_ETF_Q0" value="9.00E+07" units="per_h_per_mM"/>

<parameter id="vmax_PDHC_np" value="1.44E+04" units="mM_per_h"/>
<parameter id="v0_CS" value="1.44E+05" units="mM_per_h"/>
<parameter id="vmax_AC" value="3.60E+07" units="per_h"/>
<parameter id="vmax_IDH" value="1.08E+04" units="mM_per_h"/>
<parameter id="vmax_KGDHC" value="1.08E+04" units="mM_per_h"/>
<parameter id="v0_SCS_atp" value="0" units="per_h_per_mMmM"/>
<parameter id="v0_SCS_gtp" value="8.28E+07" units="per_h_per_mMmM"/>
<parameter id="vmax_SUCCDH" value="1.08E+03" units="mM_per_h"/>
<parameter id="vmax_FUM" value="7.20E+07" units="per_h"/>
<parameter id="vmax_MDH_mito" value="3.60E+07" units="per_h_per_mM"/>
<parameter id="vmax_TDH" value="1.44E+06" units="per_h_per_mM"/>

<parameter id="Imax_K_pump" value="8.86E-06" units="mAs_per_h"/>
<parameter id="Imax_Na_pump" value="5.90E-05" units="mAs_per_h"/>
<parameter id="Imax0_F0F1_syn" value="2.95E-07" units="mAs_per_h"/>
<parameter id="Imax_NEX" value="3.54E-07" units="mAs_per_h"/>
<parameter id="Imax_PEX" value="1.023E-3" units="mAs_per_h"/>
<parameter id="Imax_CI" value="4.13E-08" units="mAs_per_h"/>
<parameter id="Imax_CIII" value="8.86E-07" units="mAs_per_h"/>
<parameter id="Imax_CIV" value="1.12E-07" units="mAs_per_h"/>
<parameter id="vmax_AK" value="2.95E+07" units="per_h_per_mM"/>
<parameter id="vmax_ATP_use" value="2.21E+02" units="mM_per_h"/>
<parameter id="vmax_PPase" value="2.95E+02" units="mM_per_h"/>
<parameter id="vmax_O2_diff" value="2.95E+05" units="per_h"/>

<parameter id="vmax_GLUT2" value="8.10E+01" units="per_h"/>
<parameter id="v0_GK" value="5.18E+04" units="mM_per_h"/>
<parameter id="vmax_HK" value="1.62E+00" units="mM_per_h"/>
<parameter id="vmax_G6PT_ER" value="3.24E+05" units="per_h"/>
<parameter id="vmax_G6P_ER" value="2.84E+03" units="mM_per_h"/>
<parameter id="vmax_GLCT_ER" value="1.62E+06" units="per_h"/>
<parameter id="vmax_PT_ER" value="3.24E+04" units="per_h"/>
<parameter id="vmax_GPI" value="4.86E+04" units="per_h"/> <!--mal 30 geaendert-->
<parameter id="v0_PFK2" value="3.97E+01" units="mM_per_h"/>
<parameter id="vmax_fbp2" value="1.17E+03" units="mM_per_h"/>
<parameter id="vmax_pfk1" value="8.10E+06" units="mM_per_h"/>
<parameter id="vmax_fbp1" value="1.30E+03" units="mM_per_h"/>
<parameter id="vmax_ald" value="1.62E+06" units="per_h"/>
<parameter id="vmax_tpi" value="1.62E+06" units="per_h"/>
<parameter id="vmax_gapdh" value="2.43E+08" units="per_h_per_mMmM"/>
<parameter id="vmax_pgk" value="8.10E+08" units="per_h_per_mM"/>
<parameter id="vmax_pgm" value="8.10E+08" units="mM_per_h"/>
<parameter id="vmax_en" value="1.62E+06" units="per_h"/>
<parameter id="vmax_pk" value="1.62E+04" units="mM_per_h"/>
<parameter id="vmax_pepck" value="1.62E+08" units="per_h_per_mM"/>
<parameter id="vmax_pepck_mito" value="1.62E+08" units="per_h_per_mM"/>
<parameter id="vmax_PC" value="2.43E+03" units="mM_per_h"/>
<parameter id="vmax_ldh" value="1.30E+14" units="per_h_per_mM"/>
<parameter id="vmax_lact" value="6.69E+02" units="per_h"/>
<parameter id="vmax_PYRT" value="1.02E+03" units="per_h"/>
<parameter id="vmax_pyrt_mito" value="1.62E+08" units="per_h_per_mM"/>
<parameter id="vmax_malt" value="0" units="per_h_per_mM"/>
<parameter id="vmax_pyrmalt" value="1.62E+06" units="per_h_per_mM"/>
<parameter id="vmax_mdh" value="1.62E+06" units="per_h_per_mM"/>
<parameter id="vmax_ME" value="1.62E+03" units="per_h_per_mM"/>
<parameter id="vmax_pept" value="1.62E+06" units="per_h"/>
<parameter id="vmax_ndk_gtp" value="1.62E+05" units="per_h_per_mM"/>
<parameter id="vmax_ndk_gtp_mito" value="1.62E+07" units="per_h_per_mM"/>

<parameter id="vmax_g1pi" value="8.64E+07" units="per_h"/>
<parameter id="vmax_ugt" value="6.48E+04" units="per_h_per_mM"/>
<parameter id="v0_gs" value="1.30E+02" units="mM_per_h"/>
<parameter id="v0_gp" value="1.30E+02" units="mM_per_h"/>
<parameter id="vmax_ndk_utp" value="4.32E+05" units="per_h_per_mM"/>

<parameter id="vmax_ASAT_mito" value="3.60E+07" units="per_h_per_mM"/>
<parameter id="vmax_ASAT_cyt" value="3.60E+07" units="per_h_per_mM"/>
<parameter id="vmax_AGC" value="5.40E+04" units="per_h_per_mM"/>
<parameter id="vmax_MAC" value="3.60E+05" units="per_h_per_mM"/>
<parameter id="vmax_G3PDH_cyt" value="3.60E+10" units="per_h_per_mM"/>
<parameter id="vmax_G3PDH_mito" value="1.80E-07" units="per_h_per_mM"/>

<parameter id="vmax_G6PDH" value="1.80E+02" units="mM_per_h"/>
<parameter id="vmax_PGLS" value="1.08E+03" units="mM_per_h"/>
<parameter id="vmax_PGDH" value="3.60E+06" units="per_h_per_mM"/>
<parameter id="vmax_RPE" value="1.80E+05" units="per_h"/>
<parameter id="vmax_RPI" value="3.60E+05" units="per_h"/>
<parameter id="vmax_TALDO" value="3.60E+05" units="per_h_per_mM"/>
<parameter id="vmax_TKETO1" value="3.60E+09" units="per_h_per_mM"/>
<parameter id="vmax_TKETO2" value="3.60E+07" units="per_h_per_mM"/>

<parameter id="v0_CIT_MAL" value="2.70E+04" units="mM_per_h"/>
<parameter id="vmax_CIT_LYS" value="9.00E+01" units="per_h_per_mMmM"/>
<parameter id="v0_ACC1" value="3.51E+01" units="mM_per_h"/>
<parameter id="v0_ACC2" value="3.96E-01" units="mM_per_h"/>
<parameter id="vmax_MDC2" value="1.44E+01" units="mM_per_h"/>
<parameter id="vmax_FAS_c4" value="1.08E+02" units="mM_per_h"/>
<parameter id="vmax_FAS_c6" value="2.16E+03" units="mM_per_h"/>
<parameter id="vmax_FAS_c8" value="2.16E+03" units="mM_per_h"/>
<parameter id="vmax_FAS_c10" value="2.16E+03" units="mM_per_h"/>
<parameter id="vmax_FAS_c12" value="2.16E+03" units="mM_per_h"/>
<parameter id="vmax_FAS_c14" value="2.16E+03" units="mM_per_h"/>
<parameter id="vmax_FAS_c16" value="2.16E+03" units="mM_per_h"/>

<parameter id="vmax_GlycT" value="3.60E+02" units="per_h"/>
<parameter id="vmax_GlycK" value="1.73E+02" units="mM_per_h"/>
<parameter id="vmax_GPAT" value="1.44E+02" units="mM_per_h"/>
<parameter id="vmax_AGPAT" value="21.60E+01" units="mM_per_h"/>
<parameter id="vmax_PAP" value="4.32E+02" units="mM_per_h"/>
<parameter id="vmax_DGAT" value="5.04E+02" units="mM_per_h"/>

<parameter id="vmax_NH3T" value="2.70E+02" units="mM_per_h"/>
<parameter id="vmax_NH3T_dif" value="2.70E+02" units="per_h"/>
<parameter id="vmax_GLNT_mito" value="9.00E+03" units="per_h_per_mM"/>
<parameter id="vmax_GLNASE_bound" value="3.60E+01" units="mM_per_h"/>
<parameter id="v0_GDH_nad" value="1.08E+03" units="per_h_per_mM"/>
<parameter id="v0_GDH_nadp" value="1.08E+03" units="per_h_per_mM"/>
<parameter id="vmax_ARGT" value="9.00E+02" units="per_h"/>
<parameter id="v0_AGLU_syn" value="5.40E+02" units="mM_per_h"/>
<parameter id="vmax_AGLU_T" value="9.00E+03" units="per_h"/>
<parameter id="vmax_AGLU_hyd" value="4.50E+02" units="mM_per_h"/>
<parameter id="vmax_GLUT_mito" value="4.50E+09" units="per_h_per_mM"/>
<parameter id="vmax_ACOA_syn" value="2.70E+00" units="mM_per_h"/>
<parameter id="v0_CPS" value="7.43E+02" units="mM_per_h"/>
<parameter id="vmax_OTC" value="2.70E+03" units="mM_per_h"/>
<parameter id="vmax_OCT" value="9.00E+08" units="per_h_per_mMmM"/>
<parameter id="vmax_ASS" value="1.62E+04" units="mM_per_h"/>
<parameter id="vmax_ASL" value="1.26E+03" units="per_h"/>
<parameter id="vmax_ARG1" value="7.20E+03" units="mM_per_h"/>
<parameter id="vmax_UREAT" value="27.00E+01" units="mM_per_h"/>
<parameter id="vmax_FMT" value="9.00E+04" units="per_h_per_mM"/>
<parameter id="vmax_AAT" value="9.00E+06" units="per_h_per_mM"/>
<parameter id="vmax_GLUT_cyt" value="3.24E+01" units="per_h_per_mM"/>
<parameter id="vmax_ALAxT" value="2.82E+02" units="per_h"/>
<parameter id="vmax_SERT" value="3.38E+02" units="per_h"/>
<parameter id="vmax_SDH" value="3.60E+03" units="mM_per_h"/>
<parameter id="vmax_GLNT_cyt" value="3.60E+01" units="per_h"/>
<parameter id="vmax_GLN_syn" value="1.30E+02" units="mM_per_h"/>

<parameter id="vmax_LD_syn_tag" value="5.40E+01" units="mM_per_h"/>
<parameter id="vmax_LD_syn_ce" value="1.08E+02" units="mM_per_h"/>
<parameter id="vmax_ApoB_syn" value="1.80E+03" units="mM_per_h"/>
<parameter id="vmax_ApoB_deg" value="1.80E+04" units="per_h"/>
<parameter id="vmax_MTP_tag" value="9.00E+01" units="per_h"/>
<parameter id="vmax_VLDL_ex_tag" value="1.80E+05" units="mM_per_h"/>
<parameter id="vmax_VLDL_ex_ce" value="1.80E+05" units="mM_per_h"/>
<parameter id="vmax_ATGL" value="3.60E+00" units="mM_per_h"/>
<parameter id="vmax_HSL" value="1.80E+01" units="mM_per_h"/>
<parameter id="vmax_MAGL" value="3.60E+01" units="mM_per_h"/>
<parameter id="vmax_CEE" value="1.08E+01" units="mM_per_h"/>

<parameter id="vmax_HMG_syn" value="1.76E+03" units="mM_per_h"/>
<parameter id="vmax_HMG_lys" value="2.52E+02" units="mM_per_h"/>
<parameter id="vmax_BHDH" value="2.52E+09" units="per_h_per_mM"/>
<parameter id="vmax_ACACT" value="3.78E+02" units="mM_per_h"/>
<parameter id="vmax_BHT" value="3.78E+02" units="mM_per_h"/>
<parameter id="vmax_ACACT_exp" value="1.26E+02" units="per_h"/>
<parameter id="vmax_BHT_exp" value="1.26E+02" units="per_h"/>

<parameter id="vmax_ACACCOA_syn" value="4.94E-01" units="mM_per_h"/>
<parameter id="vmax_3kt_kc4coa_cyt" value="2.74E+09" units="per_h_per_mM"/>
<parameter id="vmax_HMG_syn_cyt" value="8.23E+01" units="mM_per_h"/>
<parameter id="vmax_HMG_lys_cyt" value="2.74E-01" units="mM_per_h"/>
<parameter id="v0_HMGR" value="2.88E+00" units="mM_per_h"/>
<parameter id="vmax_MEVK" value="2.74E+04" units="mM_per_h"/>
<parameter id="vmax_MEVPK" value="2.74E+04" units="mM_per_h"/>
<parameter id="vmax_MDP" value="2.74E+04" units="mM_per_h"/>
<parameter id="vmax_IPPI" value="2.74E+04" units="per_h"/>
<parameter id="vmax_GPPS" value="2.74E+04" units="mM_per_h"/>
<parameter id="vmax_FPPS" value="2.74E+04" units="mM_per_h"/>
<parameter id="vmax_SQS_nadph" value="2.74E+04" units="mM_per_h"/>
<parameter id="vmax_SQS_nadh" value="2.74E+04" units="mM_per_h"/>
<parameter id="vmax_SQE" value="2.74E+04" units="mM_per_h"/>
<parameter id="vmax_OSC" value="2.74E+04" units="mM_per_h"/>
<parameter id="vmax_S14DM_lan" value="7.19E+03" units="mM_per_h"/>
<parameter id="vmax_S14DM_dihlan" value="1.03E+04" units="mM_per_h"/>
<parameter id="vmax_S14R_ffmas" value="2.74E+04" units="mM_per_h"/>
<parameter id="vmax_S14R_dihffmas" value="2.74E+04" units="mM_per_h"/>
<parameter id="vmax_MSO_tmas" value="2.74E+04" units="mM_per_h"/>
<parameter id="vmax_MSO_dmtmas" value="2.74E+04" units="mM_per_h"/>
<parameter id="vmax_MSO_dihtmas" value="2.74E+04" units="mM_per_h"/>
<parameter id="vmax_MSO_dmdihtmas" value="2.74E+04" units="mM_per_h"/>
<parameter id="vmax_CASDC_dmtmasca" value="2.74E+04" units="mM_per_h"/>
<parameter id="vmax_CASDC_ddimtmasca" value="2.74E+04" units="mM_per_h"/>
<parameter id="vmax_CASDC_dmdihtmasca" value="2.74E+04" units="mM_per_h"/>
<parameter id="vmax_CASDC_ddimdihtmasca" value="2.74E+04" units="mM_per_h"/>
<parameter id="vmax_3KSR_dmktmas" value="2.74E+04" units="mM_per_h"/>
<parameter id="vmax_3KSR_ddimktmas" value="2.74E+04" units="mM_per_h"/>
<parameter id="vmax_3KSR_dmkdihtmas" value="2.74E+04" units="mM_per_h"/>
<parameter id="vmax_3KSR_ddimkdihtmas" value="2.74E+04" units="mM_per_h"/>
<parameter id="vmax_S78I_zym" value="2.74E+04" units="mM_per_h"/>
<parameter id="vmax_S78I_zymostenol" value="2.74E+04" units="mM_per_h"/>
<parameter id="vmax_LATHOX_lath" value="2.74E+04" units="mM_per_h"/>
<parameter id="vmax_LATHOX_dhlath" value="2.74E+04" units="mM_per_h"/>
<parameter id="vmax_S7R_dhdesmo" value="2.74E+04" units="mM_per_h"/>
<parameter id="vmax_S7R_dhchol" value="2.74E+04" units="mM_per_h"/>
<parameter id="vmax_S24R_lan" value="2.74E+04" units="mM_per_h"/>
<parameter id="vmax_S24R_ffmas" value="2.74E+04" units="mM_per_h"/>
<parameter id="vmax_S24R_tmas" value="2.74E+04" units="mM_per_h"/>
<parameter id="vmax_S24R_zym" value="2.74E+04" units="mM_per_h"/>
<parameter id="vmax_S24R_dhlath" value="2.74E+04" units="mM_per_h"/>
<parameter id="vmax_S24R_dhdesmo" value="2.74E+04" units="mM_per_h"/>
<parameter id="vmax_S24R_desmo" value="2.74E+04" units="mM_per_h"/>
<parameter id="vmax_ACAT" value="2.74E+04" units="mM_per_h"/>

<parameter id="vmax_ethT" value="2.88E+02" units="per_h"/>
<parameter id="vmax_ADH" value="1.01E+02" units="mM_per_h"/>
<parameter id="vmax_ALDDHI" value="1.58E-01" units="mM_per_h"/>
<parameter id="vmax_aaldT" value="1.44E+10" units="per_h"/>
<parameter id="vmax_ALDDH_mito" value="1.44E+03" units="mM_per_h"/>
<parameter id="vmax_acetateT" value="1.44E+03" units="per_h"/>
<parameter id="vmax_acetateT_mito" value="1.44E+03" units="per_h"/>

<parameter id="vmax_galT" value="6.48E+01" units="per_h"/>
<parameter id="vmax_ALDOR" value="4.32E+01" units="mM_per_h"/>
<parameter id="vmax_galolT" value="4.32E+02" units="per_h"/>
<parameter id="vmax_GALDH" value="4.32E+01" units="mM_per_h"/>
<parameter id="vmax_galaT" value="4.32E+02" units="per_h"/>
<parameter id="vmax_GULDH" value="4.32E+02" units="mM_per_h"/>
<parameter id="vmax_GALDC" value="4.32E+02" units="per_h"/>
<parameter id="vmax_XYLK" value="4.32E+02" units="mM_per_h"/>
<parameter id="vmax_GALK" value="7.86E+02" units="mM_per_h"/>
<parameter id="v0_GALT" value="3.24E+03" units="per_h_per_mM"/>
<parameter id="v0_GALE" value="8.64E+02" units="per_h"/>
<parameter id="vmax_gal1pP" value="4.32E+02" units="mM_per_h"/>

<parameter id="vmax_fruT" value="2.16E+01" units="per_h"/>
<parameter id="vmax_FRUK" value="1.01E+03" units="mM_per_h"/>
<parameter id="vmax_ALDB" value="2.88E+02" units="per_h"/>
<parameter id="vmax_TRIOK" value="1.15E+03" units="mM_per_h"/>
<parameter id="vmax_ALDR" value="7.20E+03" units="mM_per_h"/>
<parameter id="vmax_ALDDH_gra" value="5.76E+04" units="mM_per_h"/>
<parameter id="vmax_SORDH" value="7.20E+02" units="mM_per_h"/>
<parameter id="vmax_GCK" value="5.76E+04" units="mM_per_h"/>
<parameter id="vmax_graT" value="7.20E+02" units="mM_per_h"/>

<parameter id="vmax_val_Diff" value="3.60E+00" units="per_h"/>
<parameter id="vmax_VCS" value="3.60E+00" units="mM_per_h"/>
<parameter id="vmax_CPT1_val" value="1.80E+00" units="mM_per_h"/>
<parameter id="vmax_CACT_val" value="3.60E+02" units="per_h_per_mM"/>
<parameter id="vmax_CPT2_val" value="5.40E+04" units="per_h_per_mM"/>
<parameter id="vmax_BCDH_valcoa" value="3.60E+01" units="mM_per_h"/>
<parameter id="vmax_ehyd_eval" value="3.60E+05" units="mM_per_h"/>
<parameter id="vmax_3hdh_lval" value="3.60E+05" units="per_h_per_mM"/>
<parameter id="vmax_3kt_kval" value="3.60E+03" units="mM_per_h"/>


<!-- nums, parameters and kinetik constants here-->
			
			<parameter id="Vmm" constant="false" value="-0.155" units="V"/>


			<parameter id="ONE" value="1.0" units="dimensionless"/>
			<parameter id="num_095" value="0.95" units="dimensionless"/>
			<parameter id="num_005" value="0.05" units="dimensionless"/>
			<parameter id="num_05" value="0.5" units="dimensionless"/>
			<parameter id="num_0667" value="0.666666667" units="dimensionless"/>
			<parameter id="num_0333" value="0.333333333" units="dimensionless"/>
			<parameter id="num_063636" value="0.63636" units="dimensionless"/>
			<parameter id="num_044545" value="0.44545" units="dimensionless"/>
			<parameter id="num_25" value="2.5" units="dimensionless"/>
			<parameter id="num_01" value="0.1" units="dimensionless"/>
			<parameter id="num_3" value="3" units="dimensionless"/>
			<parameter id="oxi_scale" value="2952" units="dimensionless"/>
			<parameter id="henry_const" value="7.3e-4" units="dimensionless"/> <!-- mmHg o2 to mM -->
			
			<parameter id="vol_er" value="4.46668e-16" units="cubicmetre"/>
			<parameter id="vol_cyt" value="1.07761e-15" units="cubicmetre"/>
			<parameter id="vol_mm" value="5.38803e-17" units="cubicmetre"/>
			<parameter id="vol_mito" value="1.79601e-16" units="cubicmetre"/>
			<parameter id="vol_ld" value="1.07761e-15" units="cubicmetre"/>
			<parameter id="vol_vldl" value="1.07761e-15" units="cubicmetre"/>

			<parameter id="c16_ffa_tf_fo4" value="2.786e-5" units="per_mMmMmM"/>
			<parameter id="c16_ffa_tf_fo3" value="-1.829e-5" units="per_mMmM"/>
			<parameter id="c16_ffa_tf_fo2" value="3.088e-5" units="per_mM"/>
			<parameter id="c16_ffa_tf_fo1" value="1.786e-5" units="dimensionless"/>
			<parameter id="c16_ffa_tf_eo4" value="4" units="dimensionless"/>
			<parameter id="c16_ffa_tf_eo3" value="3" units="dimensionless"/>
			<parameter id="c16_ffa_tf_eo2" value="2" units="dimensionless"/>

			<parameter id="F" value="96490" units="J_per_V_per_mol"/>
			<parameter id="R" value="8.3" units="J_per_K_per_mol"/>
			<parameter id="T" value="293" units="K"/>
			<parameter id="c_m" value="9e-3" units="farad_per_m2"/>
			<parameter id="A_m" value="1.5394e-9" units="squaremetre"/>

			<parameter id="ins0" value="1.55e-6" units="mM"/> 
			<parameter id="n_ins" value="5.7" units="dimensionless"/>  
			<parameter id="km_glc_ext_ins" value="7.7" units="mM"/> 
			<parameter id="glucagon0" value="2.53e-7" units="mM"/> 
			<parameter id="n_glucagon" value="5.65" units="dimensionless"/> 
			<parameter id="km_glc_ext_glucagon" value="4.7" units="mM"/> 
			<parameter id="glucagonb" value="2.0e-8" units="mM"/> 
			<parameter id="portal2central_hormone_ratio" value="2" units="dimensionless"/> 

			<parameter id="n_ins_gamma" value="1.75" units="dimensionless"/> 
			<parameter id="km_ins_gamma" value="7.0e-7" units="mM"/> 
			<parameter id="n_glucagon_gamma" value="3.0" units="dimensionless"/> 
			<parameter id="km_glucagon_gamma" value="6.0e-8" units="mM"/>
			<parameter id="km_c16_gamma" value="0.4" units="mM"/>

			<parameter id="km_ins_gamma_hmgr" value="2.0e-7" units="mM"/> 
			<parameter id="n_glucagon_gamma_hmgr" value="3.6" units="dimensionless"/> 
			<parameter id="km_glucagon_gamma_hmgr" value="3.0e-7" units="mM"/>

			<parameter id="km_ffa_ext_c16_carrier" value="8.3e-5" units="mM"/>
			<parameter id="km_c16_cyt_c16_carrier" value="4e-3" units="mM"/>

			<parameter id="km_ACSL1_c16_cyt" value="5e-3" units="mM"/>
			<parameter id="km_ACSL1_atp_cyt" value="0.649" units="mM"/>
			<parameter id="km_ACSL1_coa_cyt" value="6.4e-3" units="mM"/>

			<parameter id="km_ACSL4_c16_cyt" value="5.4e-3" units="mM"/>
			<parameter id="km_ACSL4_atp_cyt" value="0.034" units="mM"/>
			<parameter id="km_ACSL4_coa_cyt" value="4.1e-3" units="mM"/>

			<parameter id="km_ACSL5_c16_cyt" value="8.6e-3" units="mM"/>
			<parameter id="km_ACSL5_atp_cyt" value="0.666" units="mM"/>
			<parameter id="km_ACSL5_coa_cyt" value="2.4e-3" units="mM"/>

			<parameter id="k0_CPT1_c16_coa_cyt" value="0.03" units="mM"/>
			<parameter id="ki_CPT1_malcoa_imm" value="2.5e-3" units="mM"/>
			<parameter id="ki_CPT1_val_coa_cyt" value="0.057" units="mM"/>
			<parameter id="km_CPT1_car_cyt" value="0.032" units="mM"/>
			<parameter id="n_CPT1" value="1" units="dimensionless"/>

			<parameter id="keq_CACT" value="1.6" units="dimensionless"/>
			<parameter id="km_CACT_car_mito" value="5.8" units="mM"/>
			<parameter id="km_CACT_c16_car_cyt" value="1.5e-3" units="mM"/>
			<parameter id="km_CACT_car_cyt" value="0.51" units="mM"/>
			<parameter id="km_CACT_c16_car_mito" value="5.1e-3" units="mM"/>

			<parameter id="keq_CPT2" value="2.0" units="dimensionless"/>
			<parameter id="km_CPT2_coa_mito" value="5.5e-3" units="mM"/>
			<parameter id="km_CPT2_c16_car_mito" value="0.12" units="mM"/>
			<parameter id="km_CPT2_car_mito" value="0.121" units="mM"/>
			<parameter id="km_CPT2_c16_coa_mito" value="0.191" units="mM"/>

			<parameter id="km_c4coa_scdh_c4_coa_mito" value="0.0107" units="mM"/>
			<parameter id="km_c4coa_scdh_etffad_mito" value="3.8e-3" units="mM"/>

			<parameter id="km_c5coa_scdh_c5_coa_mito" value="0.01" units="mM"/>
			<parameter id="km_c5coa_scdh_etffad_mito" value="3.8e-3" units="mM"/>

			<parameter id="km_c6coa_mcdh_c6_coa_mito" value="0.0094" units="mM"/>
			<parameter id="km_c6coa_mcdh_etffad_mito" value="4.5e-3" units="mM"/>

			<parameter id="km_c8coa_mcdh_c8_coa_mito" value="0.004" units="mM"/>
			<parameter id="km_c8coa_mcdh_etffad_mito" value="4.5e-3" units="mM"/>

			<parameter id="km_c10coa_mcdh_c10_coa_mito" value="0.0054" units="mM"/>
			<parameter id="km_c10coa_mcdh_etffad_mito" value="4.5e-3" units="mM"/>

			<parameter id="km_c12coa_mcdh_c12_coa_mito" value="0.0057" units="mM"/>
			<parameter id="km_c12coa_mcdh_etffad_mito" value="4.5e-3" units="mM"/>

			<parameter id="k0_c10coa_lcdh_c10_coa_mito" value="0.0243" units="mM"/>
			<parameter id="km_c10coa_lcdh_etffad_mito" value="8.3e-3" units="mM"/>
			<parameter id="ki_c10coa_lcdh_kc16coa_mito" value="4.7e-4" units="mM"/>

			<parameter id="k0_c12coa_lcdh_c12_coa_mito" value="0.009" units="mM"/>
			<parameter id="km_c12coa_lcdh_etffad_mito" value="8.3e-3" units="mM"/>
			<parameter id="ki_c12coa_lcdh_kc16coa_mito" value="4.7e-4" units="mM"/>

			<parameter id="k0_c14coa_lcdh_c14_coa_mito" value="7.4e-3" units="mM"/>
			<parameter id="km_c14coa_lcdh_etffad_mito" value="8.3e-3" units="mM"/>
			<parameter id="ki_c14coa_lcdh_kc16coa_mito" value="4.7e-4" units="mM"/>

			<parameter id="k0_c16coa_lcdh_c16_coa_mito" value="2.5e-3" units="mM"/>
			<parameter id="km_c16coa_lcdh_etffad_mito" value="8.3e-3" units="mM"/>
			<parameter id="ki_c16coa_lcdh_kc16coa_mito" value="4.7e-4" units="mM"/>

			<parameter id="keq_ehyd_ec4" value="0.25" units="dimensionless"/>
			<parameter id="k0_ehyd_ec4_ec4coa_mito" value="0.04" units="mM"/>
			<parameter id="ki_ehyd_ec4_kc4coa_mito" value="2.5e-2" units="mM"/>

			<parameter id="keq_ehyd_ec5" value="2.0" units="dimensionless"/>
			<parameter id="k0_ehyd_ec5_ec5coa_mito" value="0.025" units="mM"/>
			<parameter id="ki_ehyd_ec5_kc4coa_mito" value="2.5e-2" units="mM"/>

			<parameter id="keq_ehyd_ec6" value="2.0" units="dimensionless"/>
			<parameter id="k0_ehyd_ec6_ec6coa_mito" value="0.025" units="mM"/>
			<parameter id="ki_ehyd_ec6_kc4coa_mito" value="2.5e-2" units="mM"/>

			<parameter id="keq_ehyd_ec8" value="2.0" units="dimensionless"/>
			<parameter id="k0_ehyd_ec8_ec8coa_mito" value="0.025" units="mM"/>
			<parameter id="ki_ehyd_ec8_kc4coa_mito" value="2.5e-2" units="mM"/>

			<parameter id="keq_ehyd_ec10" value="2.0" units="dimensionless"/>
			<parameter id="k0_ehyd_ec10_ec10coa_mito" value="0.025" units="mM"/>
			<parameter id="ki_ehyd_ec10_kc4coa_mito" value="2.5e-2" units="mM"/>

			<parameter id="keq_ehyd_ec12" value="2.0" units="dimensionless"/>
			<parameter id="k0_ehyd_ec12_ec12coa_mito" value="0.025" units="mM"/>
			<parameter id="ki_ehyd_ec12_kc4coa_mito" value="2.5e-2" units="mM"/>

			<parameter id="keq_ehyd_ec14" value="2.0" units="dimensionless"/>
			<parameter id="k0_ehyd_ec14_ec14coa_mito" value="0.025" units="mM"/>
			<parameter id="ki_ehyd_ec14_kc4coa_mito" value="2.5e-2" units="mM"/>

			<parameter id="keq_ehyd_ec16" value="2.0" units="dimensionless"/>
			<parameter id="k0_ehyd_ec16_ec16coa_mito" value="0.15" units="mM"/>
			<parameter id="ki_ehyd_ec16_kc4coa_mito" value="2.5e-2" units="mM"/>

			<parameter id="keq_3hdh_lc4" value="83.33" units="dimensionless"/>
			<parameter id="km_3hdh_lc4_lc4coa_mito" value="0.0699" units="mM"/>
			<parameter id="km_3hdh_lc4_nad_mito" value="0.0585" units="mM"/>
			<parameter id="km_3hdh_lc4_kc4coa_mito" value="0.0169" units="mM"/>
			<parameter id="km_3hdh_lc4_nadh_mito" value="0.0054" units="mM"/>

			<parameter id="keq_3hdh_lc5" value="1e3" units="dimensionless"/>
			<parameter id="km_3hdh_lc5_lc5coa_mito" value="0.04" units="mM"/>
			<parameter id="km_3hdh_lc5_nad_mito" value="0.0585" units="mM"/>
			<parameter id="km_3hdh_lc5_kc5coa_mito" value="0.01" units="mM"/>
			<parameter id="km_3hdh_lc5_nadh_mito" value="0.0054" units="mM"/>

			<parameter id="keq_3hdh_lc6" value="1250" units="dimensionless"/>
			<parameter id="km_3hdh_lc6_lc6coa_mito" value="0.0286" units="mM"/>
			<parameter id="km_3hdh_lc6_nad_mito" value="0.0585" units="mM"/>
			<parameter id="km_3hdh_lc6_kc6coa_mito" value="0.0057" units="mM"/>
			<parameter id="km_3hdh_lc6_nadh_mito" value="0.0054" units="mM"/>

			<parameter id="keq_3hdh_lc8" value="1000" units="dimensionless"/>
			<parameter id="km_3hdh_lc8_lc8coa_mito" value="0.0163" units="mM"/>
			<parameter id="km_3hdh_lc8_nad_mito" value="0.0585" units="mM"/>
			<parameter id="km_3hdh_lc8_kc8coa_mito" value="0.0031" units="mM"/>
			<parameter id="km_3hdh_lc8_nadh_mito" value="0.0054" units="mM"/>

			<parameter id="keq_3hdh_lc10" value="1e3" units="dimensionless"/>
			<parameter id="km_3hdh_lc10_lc10coa_mito" value="0.0019" units="mM"/>
			<parameter id="km_3hdh_lc10_nad_mito" value="0.0585" units="mM"/>
			<parameter id="km_3hdh_lc10_kc10coa_mito" value="0.0018" units="mM"/>
			<parameter id="km_3hdh_lc10_nadh_mito" value="0.0054" units="mM"/>

			<parameter id="keq_3hdh_lc12" value="1e3" units="dimensionless"/>
			<parameter id="km_3hdh_lc12_lc12coa_mito" value="0.0018" units="mM"/>
			<parameter id="km_3hdh_lc12_nad_mito" value="0.0585" units="mM"/>
			<parameter id="km_3hdh_lc12_kc12coa_mito" value="0.0018" units="mM"/>
			<parameter id="km_3hdh_lc12_nadh_mito" value="0.0054" units="mM"/>

			<parameter id="keq_3hdh_lc14" value="1e3" units="dimensionless"/>
			<parameter id="km_3hdh_lc14_lc14coa_mito" value="0.0015" units="mM"/>
			<parameter id="km_3hdh_lc14_nad_mito" value="0.0585" units="mM"/>
			<parameter id="km_3hdh_lc14_kc14coa_mito" value="0.0013" units="mM"/>
			<parameter id="km_3hdh_lc14_nadh_mito" value="0.0054" units="mM"/>

			<parameter id="keq_3hdh_lc16" value="1e3" units="dimensionless"/>
			<parameter id="km_3hdh_lc16_lc16coa_mito" value="0.0015" units="mM"/>
			<parameter id="km_3hdh_lc16_nad_mito" value="0.0585" units="mM"/>
			<parameter id="km_3hdh_lc16_kc16coa_mito" value="0.0013" units="mM"/>
			<parameter id="km_3hdh_lc16_nadh_mito" value="0.0054" units="mM"/>

			<parameter id="keq_3kt_kc4coa" value="2500" units="dimensionless"/>
			<parameter id="km_3kt_kc4coa_coa_mito" value="0.0022" units="mM"/>
			<parameter id="k0_3kt_kc4coa_kc4coa_mito" value="0.0114" units="mM"/>
			<parameter id="ki_3kt_kc4coa_acoa_mito" value="0.24" units="mM"/>
			<parameter id="k0_3kt_kc4coa_acoa_mito" value="0.71" units="mM"/>
			<parameter id="ki_3kt_kc4coa_kc4coa_mito" value="0.0022" units="mM"/>

			<parameter id="keq_3kt_kc5coa" value="2500" units="dimensionless"/>
			<parameter id="km_3kt_kc5coa_coa_mito" value="0.0189" units="mM"/>
			<parameter id="km_3kt_kc5coa_kc5coa_mito" value="0.01" units="mM"/>

			<parameter id="keq_3kt_kc6coa" value="2500" units="dimensionless"/>
			<parameter id="km_3kt_kc6coa_coa_mito" value="0.0189" units="mM"/>
			<parameter id="km_3kt_kc6coa_kc6coa_mito" value="0.0067" units="mM"/>

			<parameter id="keq_3kt_kc8coa" value="2500" units="dimensionless"/>
			<parameter id="km_3kt_kc8coa_coa_mito" value="0.0355" units="mM"/>
			<parameter id="km_3kt_kc8coa_kc8coa_mito" value="0.0032" units="mM"/>

			<parameter id="keq_3kt_kc10coa" value="2500" units="dimensionless"/>
			<parameter id="km_3kt_kc10coa_coa_mito" value="0.0357" units="mM"/>
			<parameter id="km_3kt_kc10coa_kc10coa_mito" value="0.0021" units="mM"/>

			<parameter id="keq_3kt_kc12coa" value="2500" units="dimensionless"/>
			<parameter id="km_3kt_kc12coa_coa_mito" value="0.0384" units="mM"/>
			<parameter id="km_3kt_kc12coa_kc12coa_mito" value="0.0013" units="mM"/>

			<parameter id="keq_3kt_kc14coa" value="2500" units="dimensionless"/>
			<parameter id="km_3kt_kc14coa_coa_mito" value="0.032" units="mM"/>
			<parameter id="km_3kt_kc14coa_kc14coa_mito" value="0.0011" units="mM"/>

			<parameter id="keq_3kt_kc16coa" value="2500" units="dimensionless"/>
			<parameter id="km_3kt_kc16coa_coa_mito" value="0.0286" units="mM"/>
			<parameter id="km_3kt_kc16coa_kc16coa_mito" value="0.0011" units="mM"/>

			<parameter id="km_ppc_propcoa_mito" value="0.01" units="mM"/>
			<parameter id="km_ppc_atp_mito" value="1.0" units="mM"/>
			<parameter id="km_ppc_hco3_mito" value="2.0" units="mM"/>

			<parameter id="keq_MMRM" value="1.0" units="mM"/>

			<parameter id="keq_MMM" value="23.0" units="mM"/>

			<parameter id="E0_ETF_FAD_etffad_etffadh2" value="-0.023" units="V"/>
			<parameter id="E0_ETF_FAD_etfqh2_etfq" value="-0.025" units="V"/>
			<parameter id="n_ETF_FAD" value="-2" units="dimensionless"/> 

			<parameter id="E0_ETF_Q0_etfqh2_etfq" value="-0.025" units="V"/>
			<parameter id="E0_ETF_Q0_q_qh2" value="0.087" units="V"/>
			<parameter id="n_ETF_Q0" value="2" units="dimensionless"/> 

			<parameter id="km_PDHC_np_pyr_mito" value="0.03" units="mM"/>
			<parameter id="k0_PDHC_np_nad_mito" value="0.064" units="mM"/>
			<parameter id="ki_PDHC_np_nadh_mito" value="0.3" units="mM"/>
			<parameter id="k0_PDHC_np_coa_mito" value="0.005" units="mM"/>
			<parameter id="ki_PDHC_np_acoa_mito" value="0.003" units="mM"/>
			<parameter id="ka_gamma_PDHC_pyr_mito" value="0.2" units="mM"/>
			<parameter id="ki_gamma_PDHC_acoa_coa_mito" value="0.053" units="dimensionless"/>

			<parameter id="km_CS_acoa_mito" value="0.016" units="mM"/>
			<parameter id="km_CS_oaa_mito" value="0.002" units="mM"/>
			<parameter id="ki_CS_c16coa_mito" value="0.0042" units="mM"/>
			<parameter id="ki_CS_cit_mito" value="1.6" units="mM"/>

			<parameter id="keq_AC" value="0.1" units="dimensionless"/>
			<parameter id="km_AC_cit_mito" value="0.48" units="mM"/>
			<parameter id="km_AC_isocit_mito" value="0.12" units="mM"/>

			<parameter id="k0_IDH_nad_mito" value="0.06" units="mM"/>
			<parameter id="ki_IDH_nadh_mito" value="0.02" units="mM"/>
			<parameter id="k0_IDH_isocit_mito" value="0.32" units="mM"/>
			<parameter id="ka_IDH_adp_mito" value="0.1" units="mM"/>
			<parameter id="n_IDH_adp_mito" value="0.67" units="dimensionless"/>

			<parameter id="km_KGDHC_akg_mito" value="0.6" units="mM"/>
			<parameter id="ki_KGDHC_nadh_mito_akg_mito" value="0.0127" units="mM"/>
			<parameter id="km_KGDHC_nad_mito" value="0.021" units="mM"/>
			<parameter id="ki_KGDHC_nadh_mito_nad_mito" value="0.0045" units="mM"/>
			<parameter id="km_KGDHC_coa_mito" value="0.0027" units="mM"/>
			<parameter id="ki_KGDHC_succoa_mito_coa_mito" value="0.0069" units="mM"/>

			<parameter id="keq_SCS_atp" value="3.70" units="dimensionless"/>
			<parameter id="km_SCS_atp_succoa_mito" value="0.041" units="mM"/>
			<parameter id="km_SCS_atp_adp_mito" value="0.25" units="mM"/>
			<parameter id="km_SCS_atp_p_mito" value="0.72" units="mM"/>
			<parameter id="km_SCS_atp_suc_mito" value="5.1" units="mM"/>
			<parameter id="km_SCS_atp_coa_mito" value="0.032" units="mM"/>
			<parameter id="km_SCS_atp_atp_mito" value="0.055" units="mM"/>
			<parameter id="ka_SCS_atp_p_mito" value="2.3" units="mM"/>
			<parameter id="n_SCS_atp" value="2.4" units="dimensionless"/>

			<parameter id="keq_SCS_gtp" value="3.7037" units="dimensionless"/>
			<parameter id="km_SCS_gtp_succoa_mito" value="0.086" units="mM"/>
			<parameter id="km_SCS_gtp_gdp_mito" value="0.007" units="mM"/>
			<parameter id="km_SCS_gtp_p_mito" value="2.26" units="mM"/>
			<parameter id="km_SCS_gtp_suc_mito" value="0.49" units="mM"/>
			<parameter id="km_SCS_gtp_coa_mito" value="0.036" units="mM"/>
			<parameter id="km_SCS_gtp_gtp_mito" value="0.036" units="mM"/>
			<parameter id="ka_SCS_gtp_p_mito" value="2.3" units="mM"/>
			<parameter id="n_SCS_gtp" value="2.4" units="dimensionless"/>

			<parameter id="E0_SUCCDH" value="0.025" units="V"/>
			<parameter id="km_SUCCDH_q_mm" value="5.0e-4" units="mM"/>
			<parameter id="km_SUCCDH_suc_mito" value="0.34" units="mM"/>
			<parameter id="ki_SUCCDH_mal_mito" value="2.2" units="mM"/>

			<parameter id="keq_FUM" value="4.2" units="dimensionless"/>
			<parameter id="km_FUM_fum_mito" value="0.333" units="mM"/>
			<parameter id="km_FUM_mal_mito" value="0.59" units="mM"/>

			<parameter id="keq0_MDH_mito" value="1e-5" units="dimensionless"/>
			<parameter id="km_MDH_mito_mal_mito" value="0.33" units="mM"/>
			<parameter id="km_MDH_mito_nad_mito" value="0.06" units="mM"/>
			<parameter id="km_MDH_mito_oaa_mito" value="0.017" units="mM"/>
			<parameter id="km_MDH_mito_nadh_mito" value="0.044" units="mM"/>

			<parameter id="keq0_TDH" value="1.5" units="dimensionless"/>

			<parameter id="A_mito" value="1.53938e-9" units="squaremetre"/>
			<parameter id="P_Na" value="1e-10" units="metre_per_second"/>
			<parameter id="P_K" value="2.6e-10" units="metre_per_second"/>
			<parameter id="P_Cl" value="5e-10" units="metre_per_second"/>
			<parameter id="P_H" value="3e-4" units="metre_per_second"/>

			<parameter id="km_I_Na_pump_na_cyt" value="26.5" units="mM"/>
			<parameter id="km_I_Na_pump_na_mito" value="26.5" units="mM"/>

			<parameter id="km_I_F0F1_syn_adp_mito" value="0.025" units="mM"/>
			<parameter id="km_I_F0F1_syn_p_mito" value="6.1" units="mM"/>
			<parameter id="keq_F0F1_syn_n_h" value="3" units="dimensionless"/>
			<parameter id="keq_F0F1_syn_E0_atp" value="30500" units="J_per_mol"/>
			<parameter id="Imax_F0F1_syn_a1" value="0.114" units="dimensionless"/>
			<parameter id="Imax_F0F1_syn_n" value="10" units="dimensionless"/>
			<parameter id="km_Imax_F0F1_syn_Vmm" value="0.14" units="V"/>

			<parameter id="I_NEX_f" value="0.2" units="dimensionless"/>

			<parameter id="km_I_PEX_p_cyt" value="1.6" units="mM"/>

			<parameter id="km_I_CI_nadh_mito" value="0.0017" units="mM"/>
			<parameter id="km_I_CI_q_mm" value="0.013" units="mM"/>
			<parameter id="keq_CI_n_h" value="4" units="dimensionless"/>
			<parameter id="keq_CI_n_e" value="2" units="dimensionless"/>
			<parameter id="E0_CI_nadh_nad" value="0.320" units="V"/>
			<parameter id="E0_CI_q_qh2" value="0.087" units="V"/>

			<parameter id="km_I_CIII_qh2_mm" value="0.013" units="mM"/>
			<parameter id="km_I_CIII_cytc_ox_mm" value="0.014" units="mM"/>
			<parameter id="E0_CIII_cytcox_cytcred" value="0.255" units="V"/>
			<parameter id="E0_CIII_q_qh2" value="0.087" units="V"/>
			<parameter id="keq_CIII_n_e" value="2" units="dimensionless"/>
			<parameter id="keq_CIII_n_h_mito" value="2" units="dimensionless"/>
			<parameter id="keq_CIII_n_h_cyt" value="4" units="dimensionless"/>
			<parameter id="h_std" value="1e-4" units="mM"/>

			<parameter id="km_I_CIV_cytc_red_mm" value="0.007" units="mM"/>
			<parameter id="km_I_CIV_o2_cyt" value="1.46e-3" units="mM"/> <!-- 2mmHg => 1.46e-3 mM -->
			<parameter id="n_I_CIV_n_h" value="4" units="dimensionless"/>

			<parameter id="keq_AK" value="1" units="dimensionless"/>
			<parameter id="km_AK_atp_cyt" value="0.125" units="mM"/>
			<parameter id="km_AK_amp_cyt" value="0.125" units="mM"/>
			<parameter id="km_AK_adp_cyt" value="0.184" units="mM"/>

			<parameter id="km_ATP_use_atp_cyt" value="2" units="mM"/>

			<parameter id="km_PPase_pp_cyt" value="0.005" units="mM"/>


			<parameter id="km_GLUT2_glc_ext" value="17.3" units="mM"/>
			<parameter id="km_GLUT2_glc_cyt" value="17.3" units="mM"/>

			<parameter id="n_GK" value="1.5" units="dimensionless"/>
			<parameter id="ka__GK_glc_cyt" value="15.9" units="mM"/>
			<parameter id="f_GK" value="0.75" units="dimensionless"/>
			<parameter id="ki_GK_fru6p_cyt" value="0.005" units="mM"/>
			<parameter id="n2_GK" value="3.7" units="dimensionless"/>
			<parameter id="k0_GK_glc_cyt" value="9.0" units="mM"/>
			<parameter id="km_GK_atp_cyt" value="0.55" units="mM"/>
			<parameter id="ki_GK_c16_coa_cyt" value="0.0075" units="mM"/>

			<parameter id="km_HK_glc_cyt" value="0.007" units="mM"/>
			<parameter id="km_HK_atp_cyt" value="0.98" units="mM"/>

			<parameter id="km_G6PT_ER_glc6p_cyt" value="1.12" units="mM"/>
			<parameter id="km_G6PT_ER_glc6p_er" value="1.12" units="mM"/>

			<parameter id="km_G6P_ER_glc6p_er" value="1.84" units="mM"/>

			<parameter id="km_GLCT_ER_glc_cyt" value="1.37" units="mM"/>
			<parameter id="km_GLCT_ER_glc_er" value="1.22" units="mM"/>

			<parameter id="keq_GPI" value="0.3" units="dimensionless"/>
			<parameter id="km_GPI_glc6p_cyt" value="0.055" units="mM"/>
			<parameter id="km_GPI_fru6p_cyt" value="0.12" units="mM"/>

			<parameter id="ki_pep_pfk2" value="0.25" units="mM"/>
			<parameter id="n0_pfk2" value="0.85" units="dimensionless"/>
			<parameter id="ki_fru26bp_pfk2" value="0.1" units="mM"/>

			<parameter id="n_fru6p_pfk2_native" value="1.3" units="dimensionless"/>
			<parameter id="km_fru6p_pfk2_native" value="0.015" units="mM"/>
			<parameter id="km_atp_pfk2_native" value="0.25" units="mM"/>

			<parameter id="n_fru6p_pfk2_phospho" value="2" units="dimensionless"/>
			<parameter id="km_fru6p_pfk2_phospho" value="0.05" units="mM"/>
			<parameter id="km_atp_pfk2_phospho" value="0.5" units="mM"/>

			<parameter id="km_fru26bp_fbp2_native" value="0.01" units="mM"/>
			<parameter id="ki_fru6p_fbp2_native" value="0.0035" units="mM"/>
			<parameter id="f_fbp2_phospho" value="0.33" units="dimensionless"/>
			<parameter id="km_fru26bp_fbp2_phospho" value="0.0005" units="mM"/>
			<parameter id="ki_fru6p_fbp2_phospho" value="0.01" units="mM"/>

			<parameter id="ni_pfk1" value="4" units="dimensionless"/>

			<parameter id="ka_fru26bp_pfk1_km_atp" value="0.0027" units="mM"/>
			<parameter id="k0_atp_pfk1_km_atp" value="0.2" units="mM"/>
			<parameter id="fa_fru26bp_pfk1_km_atp" value="0.8" units="dimensionless"/>

			<parameter id="ki0_atp_pfk1" value="0.7" units="mM"/>
			<parameter id="f_fru26bp_pfk1_ki_atp" value="9" units="dimensionless"/>
			<parameter id="ka_fru26bp_pfk1_ki_atp" value="0.54" units="mM"/>

			<parameter id="k0_fru6p_pfk1_km_fru6p" value="1.14" units="mM"/>
			<parameter id="ki_atp_pfk1_km_fru6p" value="0.6" units="mM"/>
			<parameter id="ki_cit_pfk1_km_fru6p" value="3.27" units="mM"/>
			<parameter id="f_amp_pfk1_km_fru6p" value="0.77" units="dimensionless"/>
			<parameter id="n_amp_pfk1_km_fru6p" value="1.84" units="dimensionless"/>
			<parameter id="ka_amp_pfk1_km_fru6p" value="0.1" units="mM"/>
			<parameter id="f_p_pfk1_km_fru6p" value="0.85" units="dimensionless"/>
			<parameter id="ka_p_pfk1_km_fru6p" value="0.69" units="mM"/>
			<parameter id="f_fru26bp_pfk1_km_fru6p" value="0.92" units="dimensionless"/>
			<parameter id="n_fru26bp_pfk1_km_fru6p" value="1.2" units="dimensionless"/>
			<parameter id="ka_fru26bp_pfk1_km_fru6p" value="0.0045" units="mM"/>
			<parameter id="f_fru16bp_pfk1_km_fru6p" value="0.78" units="dimensionless"/>
			<parameter id="n_fru16bp_pfk1_km_fru6p" value="2.21" units="dimensionless"/>
			<parameter id="ka_fru16bp_pfk1_km_fru6p" value="0.03" units="mM"/>

			<parameter id="n0_pfk1_n_fru6p" value="3.67" units="dimensionless"/>
			<parameter id="n_atp_pfk1_n_fru6p" value="1.59" units="dimensionless"/>
			<parameter id="ki_atp_pfk1_n_fru6p" value="0.13" units="mM"/>
			<parameter id="f_amp_pfk1_n_fru6p" value="0.4" units="dimensionless"/>
			<parameter id="n_amp_pfk1_n_fru6p" value="2.22" units="dimensionless"/>
			<parameter id="ka_amp_pfk1_n_fru6p" value="0.086" units="mM"/>
			<parameter id="f_cit_pfk1_n_fru6p" value="0.1" units="dimensionless"/>
			<parameter id="n_cit_pfk1_n_fru6p" value="4" units="dimensionless"/>
			<parameter id="ki_cit_pfk1_n_fru6p" value="0.18" units="mM"/>
			<parameter id="f_p_pfk1_n_fru6p" value="0.28" units="dimensionless"/>
			<parameter id="n_p_pfk1_n_fru6p" value="4" units="dimensionless"/>
			<parameter id="ka_p_pfk1_n_fru6p" value="0.53" units="mM"/>
			<parameter id="f_fru26bp_pfk1_n_fru6p" value="0.37" units="dimensionless"/>
			<parameter id="n_fru26bp_pfk1_n_fru6p" value="4" units="dimensionless"/>
			<parameter id="ka_fru26bp_pfk1_n_fru6p" value="0.0021" units="mM"/>
			<parameter id="f_fru16bp_pfk1_n_fru6p" value="0.68" units="dimensionless"/>
			<parameter id="n_fru16bp_pfk1_n_fru6p" value="1.67" units="dimensionless"/>
			<parameter id="ka_fru16bp_pfk1_n_fru6p" value="0.022" units="mM"/>

			<parameter id="km_fru16bp_fbp1_native" value="0.0029" units="mM"/>
			<parameter id="ki_fru26bp_fbp1" value="0.00113" units="mM"/>
			<parameter id="n_fbp1" value="1.26" units="dimensionless"/>
			<parameter id="km_fru16bp_fbp1_phospho" value="0.0019" units="mM"/>

			<parameter id="keq_ald" value="0.099" units="mM"/>
			<parameter id="km_fru16bp_ald" value="0.004" units="mM"/>
			<parameter id="km_grap_ald" value="0.48" units="mM"/>
			<parameter id="km_dhap_ald" value="0.38" units="mM"/>

			<parameter id="keq_tpi" value="0.04545" units="dimensionless"/>
			<parameter id="km_dhap_tpi" value="0.59" units="mM"/>
			<parameter id="km_grap_tpi" value="0.415" units="mM"/>

			<parameter id="keq_gapdh" value="1e-4" units="per_mM"/>
			<parameter id="km_nad_gapdh" value="0.010" units="mM"/>
			<parameter id="km_grap_gapdh" value="0.035" units="mM"/>
			<parameter id="km_p_gapdh" value="3.8" units="mM"/>
			<parameter id="km_nadh_gapdh" value="0.006" units="mM"/>
			<parameter id="km_bpg13_gapdh" value="0.01" units="mM"/>

			<parameter id="keq_pgk" value="1830" units="dimensionless"/>
			<parameter id="km_adp_pgk" value="0.35" units="mM"/>
			<parameter id="km_bpg13_pgk" value="0.0022" units="mM"/>
			<parameter id="km_atp_pgk" value="0.24" units="mM"/>
			<parameter id="km_pg3_pgk" value="1.65" units="mM"/>

			<parameter id="keq_pgm" value="0.1725" units="dimensionless"/>
			<parameter id="km_pg3_pgm" value="0.52" units="mM"/>
			<parameter id="km_pg2_pgm" value="0.24" units="mM"/>

			<parameter id="keq_en" value="1.7" units="dimensionless"/>
			<parameter id="km_pg2_en" value="0.14" units="mM"/>
			<parameter id="km_pep_en" value="0.31" units="mM"/>

			<parameter id="km_pep_pk_native" value="1.6" units="mM"/>
			<parameter id="ki_atp_pk_native" value="1.0" units="mM"/>
			<parameter id="ki_ala_pk_native" value="1.08" units="mM"/>
			<parameter id="ka_fru16bp_pk_native" value="0.0078" units="mM"/>
			<parameter id="km_adp_pk_native" value="0.25" units="mM"/>
			<parameter id="km_pep_pk_phospho" value="2.5" units="mM"/>
			<parameter id="ki_atp_pk_phospho" value="0.32" units="mM"/>
			<parameter id="ka_fru16bp_pk_phospho" value="0.0095" units="mM"/>
			<parameter id="km_adp_pk_phospho" value="0.33" units="mM"/>
			<parameter id="n_pk_phospho" value="2.9" units="dimensionless"/>
			<parameter id="ki_ala_pk_phospho" value="0.52" units="mM"/>

			<parameter id="keq_pepck" value="500" units="mM"/>
			<parameter id="km_oa_pepck" value="0.024" units="mM"/>
			<parameter id="km_gtp_pepck" value="0.021" units="mM"/>
			<parameter id="km_pep_pepck" value="0.4" units="mM"/>
			<parameter id="km_gdp_pepck" value="0.02" units="mM"/>
			<parameter id="km_co2_pepck" value="1.194" units="mM"/>

			<parameter id="keq_pepck_mito" value="1700" units="mM"/>
			<parameter id="km_oa_mito_pepck_mito" value="0.0085" units="mM"/>
			<parameter id="km_gtp_mito_pepck_mito" value="0.022" units="mM"/>
			<parameter id="km_pep_mito_pepck_mito" value="0.4" units="mM"/>
			<parameter id="km_gdp_mito_pepck_mito" value="0.02" units="mM"/>
			<parameter id="km_co2_mito_pepck_mito" value="1.06" units="mM"/>

			<parameter id="keq_pc" value="6.55" units="dimensionless"/>
			<parameter id="km_atp_mito_pc" value="0.14" units="mM"/>
			<parameter id="km_pyr_mito_pc" value="0.33" units="mM"/>
			<parameter id="km_co2_mito_pc" value="4.2" units="mM"/>

			<parameter id="keq_ldh" value="9000" units="dimensionless"/>
			<parameter id="km_lac_ldh" value="36" units="mM"/>
			<parameter id="km_nad_ldh" value="0.11" units="mM"/>
			<parameter id="km_pyr_ldh" value="0.15" units="mM"/>
			<parameter id="km_nadh_ldh" value="0.015" units="mM"/>

			<parameter id="km_lac_lact" value="2.42" units="mM"/>
			<parameter id="km_lac_ext_lact" value="2.42" units="mM"/>

			<parameter id="km_PYRT_pyr_ext" value="0.63" units="mM"/>
			<parameter id="km_PYRT_pyr_cyt" value="0.63" units="mM"/>

			<parameter id="km_pyr_pyrt" value="0.15" units="mM"/>
			<parameter id="km_pyr_mito_pyrt" value="0.15" units="mM"/>

			<parameter id="km_p_mito_malt" value="1.41" units="mM"/>
			<parameter id="km_mal_malt" value="0.49" units="mM"/>
			<parameter id="km_p_malt" value="1.41" units="mM"/>
			<parameter id="km_mal_mito_malt" value="0.49" units="mM"/>

			<parameter id="km_mal_mito_pyrmalt" value="0.7" units="mM"/>
			<parameter id="km_pyr_pyrmalt" value="0.84" units="mM"/>
			<parameter id="km_mal_pyrmalt" value="0.7" units="mM"/>
			<parameter id="km_pyr_mito_pyrmalt" value="0.84" units="mM"/>

			<parameter id="km_oa_mdh" value="0.088" units="mM"/>
			<parameter id="km_nadh_mdh" value="0.026" units="mM"/>
			<parameter id="km_nad_mdh" value="0.114" units="mM"/>
			<parameter id="km_mal_mdh" value="1.1" units="mM"/>
			<parameter id="keq_mdh" value="1e-5" units="dimensionless"/>

			<parameter id="keq_ME" value="34.4" units="dimensionless"/>
			<parameter id="km_ME_mal_cyt" value="0.12" units="mM"/>
			<parameter id="km_ME_nadp_cyt" value="0.0092" units="mM"/>
			<parameter id="km_ME_pyr_cyt" value="5.9" units="mM"/>
			<parameter id="km_ME_nadph_cyt" value="0.0053" units="mM"/>
			<parameter id="km_ME_hco3_cyt" value="27.9" units="mM"/>

			<parameter id="km_pep_pept" value="0.1" units="mM"/>
			<parameter id="km_pep_mito_pept" value="0.1" units="mM"/>
			<parameter id="km_PEPT_cit_cyt" value="0.11" units="mM"/>
			<parameter id="km_PEPT_cit_mito" value="0.11" units="mM"/>

			<parameter id="keq_ndk" value="1" units="dimensionless"/>
			<parameter id="km_atp_ndk" value="1.33" units="mM"/>
			<parameter id="km_gdp_ndk" value="3.1e-2" units="mM"/>
			<parameter id="km_adp_ndk" value="4.2e-2" units="mM"/>
			<parameter id="km_gtp_ndk" value="0.15" units="mM"/>

			<parameter id="keq_ndk_gtp_mito" value="1" units="dimensionless"/>
			<parameter id="km_atp_mito_ndk" value="1.66" units="mM"/>
			<parameter id="km_gdp_mito_ndk" value="0.036" units="mM"/>
			<parameter id="km_adp_mito_ndk" value="0.073" units="mM"/>
			<parameter id="km_gtp_mito_ndk" value="0.15" units="mM"/>

			<parameter id="keq_g1pi" value="16.2" units="dimensionless"/>
			<parameter id="km_glc6p_g1pi" value="0.67" units="mM"/>
			<parameter id="km_glc1p_g1pi" value="0.045" units="mM"/>

			<parameter id="keq_ugt" value="0.3122" units="dimensionless"/>
			<parameter id="km_utp_ugt" value="0.2" units="mM"/>
			<parameter id="km_glc1p_ugt" value="0.055" units="mM"/>
			<parameter id="km_udpglc_ugt" value="0.06" units="mM"/>
			<parameter id="km_pp_ugt" value="0.084" units="mM"/>

			<parameter id="glyglc_store" value="400" units="mM"/>
			<parameter id="km_GS_glyglc_store" value="10" units="mM"/>			
			<parameter id="kb_udpglc_gs_native" value="0.2" units="mM"/>
			<parameter id="k0_udpglc_gs_native" value="1.4" units="mM"/>
			<parameter id="ka_glc6p_gs_native" value="0.007" units="mM"/>
			<parameter id="ka_fru1p_gs_native" value="1.0" units="mM"/>

			<parameter id="kb_udpglc_gs_phospho" value="0.3" units="mM"/>
			<parameter id="k0_udpglc_gs_phospho" value="32" units="mM"/>
			<parameter id="ka_glc6p_gs_phospho" value="0.09" units="mM"/>
			<parameter id="ka_fru1p_gs_phospho" value="1.0" units="mM"/>

			<parameter id="keq_gp" value="0.21" units="per_mM"/>
			<parameter id="km_glyglc_gp_native" value="2.5" units="mM"/>
			<parameter id="km_p_gp_native" value="500" units="mM"/>
			<parameter id="ka_amp_gp_native" value="0.36" units="mM"/>
			<parameter id="ka_amp_glc1p_gp" value="0.5" units="mM"/>
			<parameter id="k0_glc1p_gp" value="250" units="mM"/>

			<parameter id="km_glyglc_gp_phospho" value="1.8" units="mM"/>
			<parameter id="k0_p_gp_phospho" value="2.1" units="mM"/>
			<parameter id="km_glc1p_gp_phospho" value="0.7" units="mM"/>
			<parameter id="ka_amp_gp_phospho" value="0.017" units="mM"/>
			<parameter id="ki_fru1p_gp_phospho" value="1.19" units="mM"/>

			<parameter id="km_udp_ndk" value="0.19" units="mM"/>
			<parameter id="km_utp_ndk" value="16" units="mM"/>

			<parameter id="keq_ASAT_mito" value="0.147" units="dimensionless"/>
			<parameter id="km_ASAT_mito_asp_mito" value="0.75" units="mM"/>
			<parameter id="km_ASAT_mito_akg_mito" value="1.75" units="mM"/>
			<parameter id="km_ASAT_mito_oaa_mito" value="1.84" units="mM"/>
			<parameter id="km_ASAT_mito_glu_mito" value="0.48" units="mM"/>

			<parameter id="keq_ASAT_cyt" value="0.147" units="dimensionless"/>
			<parameter id="km_ASAT_mito_asp_cyt" value="0.35" units="mM"/>
			<parameter id="km_ASAT_mito_akg_cyt" value="1.25" units="mM"/>
			<parameter id="km_ASAT_mito_oaa_cyt" value="2.05" units="mM"/>
			<parameter id="km_ASAT_mito_glu_cyt" value="0.38" units="mM"/>

			<parameter id="km_AGC_glu_cyt" value="5.8" units="mM"/>
			<parameter id="k0_AGC_asp_cyt" value="0.043" units="mM"/>
			<parameter id="ki_AGC_glu_cyt" value="0.5" units="mM"/>
			<parameter id="km_AGC_glu_mito" value="3.0" units="mM"/>
			<parameter id="k0_AGC_asp_mito" value="0.05" units="mM"/>
			<parameter id="ki_AGC_glu_mito" value="0.5" units="mM"/>

			<parameter id="keq_MAC" value="1.0" units="dimensionless"/>
			<parameter id="km_MAC_mal_cyt" value="0.7" units="mM"/>
			<parameter id="km_MAC_akg_mito" value="0.17" units="mM"/>
			<parameter id="km_MAC_mal_mito" value="1.4" units="mM"/>
			<parameter id="k0_MAC_akg_cyt" value="0.046" units="mM"/>
			<parameter id="ki_MAC_glu_cyt" value="2.5" units="mM"/>
			<parameter id="ki_MAC_cit_cyt" value="3.6" units="mM"/>
			<parameter id="ki_MAC_mal_cyt" value="0.12" units="mM"/>

			<parameter id="keq_G3PDH_cyt" value="3.33e3" units="dimensionless"/>
			<parameter id="km_G3PDH_cyt_dhap_cyt" value="0.16" units="mM"/>
			<parameter id="km_G3PDH_cyt_nadh_cyt" value="0.008" units="mM"/>
			<parameter id="km_G3PDH_cyt_g3p_cyt" value="0.22" units="mM"/>
			<parameter id="km_G3PDH_cyt_nad_cyt" value="0.013" units="mM"/>


			<parameter id="km_G3PDH_mito_dhap_cyt" value="0.043" units="mM"/>
			<parameter id="km_G3PDH_mito_g3p_cyt" value="6" units="mM"/>
			<parameter id="keq_G3PDH_mito_n_e" value="2" units="dimensionless"/>
			<parameter id="E0_G3PDH_mito_qh2_q" value="-0.087" units="V"/>
			<parameter id="E0_G3PDH_mito_nad_nadh" value="-0.320" units="V"/>


			<parameter id="km_G6PDH_glc6p_cyt" value="0.013" units="mM"/>
			<parameter id="ki_G6PDH_c16_coa_cyt" value="0.029" units="mM"/>
			<parameter id="km_G6PDH_nadp_cyt" value="0.013" units="mM"/>
			<parameter id="ki_G6PDH_nadph_cyt" value="0.01" units="mM"/>

			<parameter id="km_PGLS_pgl6_cyt" value="0.7" units="mM"/>

			<parameter id="keq_PGDH" value="74" units="dimensionless"/>
			<parameter id="km_PGDH_nadp_cyt" value="0.028" units="mM"/>
			<parameter id="ki_PGDH_nadph_cyt" value="0.02" units="mM"/>
			<parameter id="km_PGDH_pg6_cyt" value="0.071" units="mM"/>
			<parameter id="km_PGDH_ru5p_cyt" value="0.123" units="mM"/>
			<parameter id="km_PGDH_nadph_cyt" value="0.001" units="mM"/>
			<parameter id="km_PGDH_co2_cyt" value="5.0" units="mM"/>

			<parameter id="keq_RPE" value="1.5" units="dimensionless"/>
			<parameter id="km_RPE_ru5p_cyt" value="0.2" units="mM"/>
			<parameter id="km_RPE_x5p_cyt" value="0.5" units="mM"/>

			<parameter id="keq_RPI" value="0.32" units="dimensionless"/>
			<parameter id="km_RPI_r5p_cyt" value="9.1" units="mM"/>
			<parameter id="km_RPI_ru5p_cyt" value="0.78" units="mM"/>

			<parameter id="keq_TALDO" value="0.95" units="dimensionless"/>
			<parameter id="km_TALDO_s7p_cyt" value="0.17" units="mM"/>
			<parameter id="km_TALDO_grap_cyt" value="0.038" units="mM"/>
			<parameter id="km_TALDO_e4p_cyt" value="0.13" units="mM"/>
			<parameter id="km_TALDO_fru6p_cyt" value="0.3" units="mM"/>

			<parameter id="keq_TKETO1" value="0.845" units="dimensionless"/>
			<parameter id="km_TKETO1_s7p_cyt" value="0.285" units="mM"/>
			<parameter id="km_TKETO1_grap_cyt" value="0.38" units="mM"/>
			<parameter id="km_TKETO1_r5p_cyt" value="0.066" units="mM"/>
			<parameter id="km_TKETO1_x5p_cyt" value="0.15" units="mM"/>

			<parameter id="keq_TKETO2" value="0.084" units="dimensionless"/>
			<parameter id="km_TKETO2_fru6p_cyt" value="0.34" units="mM"/>
			<parameter id="km_TKETO2_grap_cyt" value="0.38" units="mM"/>
			<parameter id="km_TKETO2_e4p_cyt" value="0.044" units="mM"/>
			<parameter id="km_TKETO2_x5p_cyt" value="0.16" units="mM"/>

			<parameter id="keq_CIT_MAL" value="1" units="dimensionless"/>
			<parameter id="n_CIT_MAL" value="3" units="dimensionless"/>
			<parameter id="km_CIT_MAL_mal_mito" value="0.76" units="mM"/>
			<parameter id="km_CIT_MAL_mal_cyt" value="0.76" units="mM"/>
			<parameter id="ki_CIT_MAL_c16_coa_cyt" value="0.033" units="mM"/>
			<parameter id="ki_CIT_MAL_pep_cyt" value="0.18" units="mM"/>
			<parameter id="k0_CIT_MAL_cit_cyt" value="0.039" units="mM"/>
			<parameter id="k0_CIT_MAL_cit_mito" value="0.14" units="mM"/>
			<parameter id="ki_CIT_MAL_pep_mito" value="0.18" units="mM"/>
			<parameter id="ki_CIT_MAL_isocit_mito" value="0.08" units="mM"/>
			<parameter id="ki_CIT_MAL_suc_mito" value="2.5" units="mM"/>

			<parameter id="keq_CIT_LYS" value="8.92e-3" units="dimensionless"/>
			<parameter id="km_CIT_LYS_cit_cyt" value="0.17" units="mM"/>
			<parameter id="km_CIT_LYS_coa_cyt" value="0.0065" units="mM"/>
			<parameter id="k0_CIT_LYS_atp_cyt" value="0.172" units="mM"/>
			<parameter id="ki_CIT_LYS_adp_cyt" value="0.171" units="mM"/>

			<parameter id="km_ACC1_phospho_atp_cyt" value="0.36" units="mM"/>
			<parameter id="km_ACC1_phospho_acoa_cyt" value="0.025" units="mM"/>
			<parameter id="km_ACC1_phospho_hco3_cyt" value="2.5" units="mM"/>
			<parameter id="ka_ACC1_phospho_cit_cyt" value="2.1" units="mM"/>
			<parameter id="ki_ACC1_phospho_malcoa_cyt" value="0.009" units="mM"/>
			<parameter id="km_ACC1_phospho_c16_coa_cyt" value="0.009" units="mM"/>
			<parameter id="f_ACC1_native_cit_cyt" value="1.4" units="dimensionless"/>
			<parameter id="km_ACC1_native_atp_cyt" value="0.36" units="mM"/>
			<parameter id="km_ACC1_native_acoa_cyt" value="0.025" units="mM"/>
			<parameter id="km_ACC1_native_hco3_cyt" value="2.5" units="mM"/>
			<parameter id="ki_ACC1_native_malcoa_cyt" value="0.009" units="mM"/>
			<parameter id="ka_ACC1_native_cit_cyt" value="0.8" units="mM"/>

			<parameter id="ka_ACC2_cit_cyt" value="2" units="mM"/>
			<parameter id="km_ACC2_phospho_atp_cyt" value="0.147" units="mM"/>
			<parameter id="km_ACC2_phospho_acoa_cyt" value="0.037" units="mM"/>
			<parameter id="ki_ACC2_phospho_malcoa_imm" value="0.009" units="mM"/>
			<parameter id="f_ACC2_native_cit_cyt" value="1.4" units="dimensionless"/>
			<parameter id="ka_ACC2_native_cit_cyt" value="0.8" units="mM"/>
			<parameter id="km_ACC2_native_acoa_cyt" value="0.037" units="mM"/>
			<parameter id="km_ACC2_native_atp_cyt" value="0.147" units="mM"/>
			<parameter id="ki_ACC2_native_malcoa_imm" value="0.009" units="mM"/>

			<parameter id="km_MDC2_malcoa_imm" value="0.054" units="mM"/>

			<parameter id="km_FAS_c4_acoa_cyt" value="0.018" units="mM"/>
			<parameter id="km_FAS_c4_malcoa_cyt" value="0.026" units="mM"/>
			<parameter id="km_FAS_c4_nadph_cyt" value="0.012" units="mM"/>
			<parameter id="n_FAS_c4_nadph_cyt" value="2" units="dimensionless"/>

			<parameter id="km_FAS_c6_c4_coa_cyt" value="0.012" units="mM"/>
			<parameter id="km_FAS_c6_malcoa_cyt" value="0.026" units="mM"/>
			<parameter id="km_FAS_c6_nadph_cyt" value="0.012" units="mM"/>
			<parameter id="n_FAS_c6_nadph_cyt" value="2" units="dimensionless"/>

			<parameter id="km_FAS_c8_c6_coa_cyt" value="0.068" units="mM"/>
			<parameter id="km_FAS_c8_malcoa_cyt" value="0.026" units="mM"/>
			<parameter id="km_FAS_c8_nadph_cyt" value="0.012" units="mM"/>
			<parameter id="n_FAS_c8_nadph_cyt" value="2" units="dimensionless"/>

			<parameter id="km_FAS_c10_c8_coa_cyt" value="0.125" units="mM"/>
			<parameter id="km_FAS_c10_malcoa_cyt" value="0.026" units="mM"/>
			<parameter id="km_FAS_c10_nadph_cyt" value="0.012" units="mM"/>
			<parameter id="n_FAS_c10_nadph_cyt" value="2" units="dimensionless"/>

			<parameter id="km_FAS_c12_c10_coa_cyt" value="0.05" units="mM"/>
			<parameter id="km_FAS_c12_malcoa_cyt" value="0.026" units="mM"/>
			<parameter id="km_FAS_c12_nadph_cyt" value="0.012" units="mM"/>
			<parameter id="n_FAS_c12_nadph_cyt" value="2" units="dimensionless"/>

			<parameter id="km_FAS_c14_c12_coa_cyt" value="0.05" units="mM"/>
			<parameter id="km_FAS_c14_malcoa_cyt" value="0.026" units="mM"/>
			<parameter id="km_FAS_c14_nadph_cyt" value="0.012" units="mM"/>
			<parameter id="n_FAS_c14_nadph_cyt" value="2" units="dimensionless"/>

			<parameter id="km_FAS_c16_c14_coa_cyt" value="0.05" units="mM"/>
			<parameter id="km_FAS_c16_malcoa_cyt" value="0.026" units="mM"/>
			<parameter id="km_FAS_c16_nadph_cyt" value="0.012" units="mM"/>
			<parameter id="n_FAS_c16_nadph_cyt" value="2" units="dimensionless"/>

			<parameter id="km_GlycT_glyc_ext" value="0.4" units="mM"/>
			<parameter id="km_GlycT_glyc_cyt" value="0.4" units="mM"/>

			<parameter id="km_GlycK_glyc_cyt" value="0.04" units="mM"/>
			<parameter id="ki_GlycK_g3p_cyt" value="0.58" units="mM"/>
			<parameter id="km_GlycK_atp_cyt" value="0.058" units="mM"/>

			<parameter id="km_GPAT_g3p_cyt" value="0.2" units="mM"/>
			<parameter id="km_GPAT_c16_coa_cyt" value="0.09" units="mM"/>

			<parameter id="km_AGPAT_lpa_er" value="0.0065" units="mM"/>
			<parameter id="km_AGPAT_c16_coa_cyt" value="0.004" units="mM"/>

			<parameter id="km_PAP_pa_er" value="0.35" units="mM"/>
			<parameter id="n_PAP_pa_er" value="2.2" units="dimensionless"/>

			<parameter id="km_DGAT_dag_er" value="0.03" units="mM"/>
			<parameter id="km_DGAT_c16_coa_cyt" value="0.1" units="mM"/>

			<parameter id="km_NH3T_nh3_ext" value="2.3" units="mM"/>
			<parameter id="E0_NH3T_Vm" value="-0.03" units="V"/>


			<parameter id="km_GLNT_mito_gln_cyt" value="3.3" units="mM"/>

			<parameter id="km_GLNASE_bound_gln_mito" value="3.85" units="mM"/>
			<parameter id="n_GLNASE_bound_gln_mito" value="2.47" units="dimensionless"/>
			<parameter id="km_GLNASE_free_gln_mito" value="21" units="mM"/>

			<parameter id="keq_GDH_nad" value="0.00387" units="mM"/>
			<parameter id="km_GDH_nad_akg_mito" value="0.18" units="mM"/>
			<parameter id="km_GDH_nad_nadh_mito" value="0.03" units="mM"/>
			<parameter id="km_GDH_nad_nh3_mito" value="20" units="mM"/>

			<parameter id="ki_GDH_nad_c16_coa_mito" value="0.0001" units="mM"/>
			<parameter id="a0_GDH_nad" value="0.7" units="dimensionless"/>
			<parameter id="ki_GDH_nad_mal_mito" value="2.0" units="mM"/>
			<parameter id="k0_GDH_nad_glu_mito" value="4.61" units="mM"/>
			<parameter id="ki_GDH_nad_akg_mito" value="1.49" units="mM"/>
			<parameter id="ki_GDH_nad_nh3_mito" value="3.1" units="mM"/>
			<parameter id="k0_GDH_nad_nad_mito" value="0.364" units="mM"/>
			<parameter id="ki_GDH_nad_nadh_mito" value="0.0086" units="mM"/>

			<parameter id="keq_GDH_nadp" value="0.00387" units="mM"/>
			<parameter id="km_GDH_nadp_akg_mito" value="0.18" units="mM"/>
			<parameter id="km_GDH_nadp_nadph_mito" value="0.02" units="mM"/>
			<parameter id="km_GDH_nadp_nh3_mito" value="20" units="mM"/>

			<parameter id="ki_GDH_nadp_c16_coa_mito" value="0.0001" units="mM"/>
			<parameter id="a0_GDH_nadp" value="0.7" units="dimensionless"/>
			<parameter id="ki_GDH_nadp_mal_mito" value="2.0" units="mM"/>
			<parameter id="km_GDH_nadp_glu_mito" value="0.6" units="mM"/>
			<parameter id="km_GDH_nadp_nadp_mito" value="0.23" units="mM"/>

			<parameter id="km_ARGT_arg_cyt" value="0.08" units="mM"/>
			<parameter id="km_ARGT_arg_mito" value="0.08" units="mM"/>


			<parameter id="ki_AGLU_syn_val_coa_mito_vmax" value="0.46" units="mM"/>
			<parameter id="f_AGLU_syn_vmax" value="19.8" units="dimensionless"/>
			<parameter id="n_AGLU_syn_vmax" value="1.5" units="dimensionless"/>
			<parameter id="ka_AGLU_syn_arg_mito_vmax" value="0.22" units="mM"/>
			<parameter id="k0_AGLU_syn_acoa_mito" value="0.7" units="mM"/>
			<parameter id="ki_AGLU_syn_acglu_mito_acoa" value="0.2" units="mM"/>
			<parameter id="ki_AGLU_syn_val_coa_mito" value="0.46" units="mM"/>
			<parameter id="k0_AGLU_syn_glu_mito" value="1.0" units="mM"/>
			<parameter id="ki_AGLU_syn_acglu_mito_glu" value="0.25" units="mM"/>


			<parameter id="km_AGLU_hyd_acglu_cyt" value="10" units="mM"/>

			<parameter id="km_GLUT_mito_glu_cyt" value="5.0" units="mM"/>
			<parameter id="km_GLUT_mito_glu_mito" value="0.25" units="mM"/>

			<parameter id="km_ACOA_syn_atp_cyt" value="0.57" units="mM"/>
			<parameter id="km_ACOA_syn_acetate_cyt" value="0.0525" units="mM"/>
			<parameter id="km_ACOA_syn_coa_cyt" value="0.0505" units="mM"/>
			<parameter id="keq_ACOA_syn" value="16" units="dimensionless"/>

			<parameter id="ka_CPS_acglu_mito" value="0.19" units="mM"/>
			<parameter id="ki_CPS_c16_coa_mito" value="0.019" units="mM"/>
			<parameter id="km_CPS_atp_mito" value="0.9" units="mM"/>
			<parameter id="km_CPS_nh3_mito" value="0.21" units="mM"/>
			<parameter id="km_CPS_hco3_mito" value="4.5" units="mM"/>

			<parameter id="km_OTC_orn_mito" value="0.4" units="mM"/>
			<parameter id="k0_OTC_cmp_mito" value="0.026" units="mM"/>
			<parameter id="ki_OTC_p_mito" value="0.25" units="mM"/>

			<parameter id="km_OCT_ctl_mito" value="3.6" units="mM"/>
			<parameter id="km_OCT_orn_cyt" value="0.16" units="mM"/>
			<parameter id="km_OCT_orn_mito" value="0.16" units="mM"/>
			<parameter id="km_OCT_ctl_cyt" value="3.6" units="mM"/>

			<parameter id="k0_ASS_asp_cyt" value="0.15" units="mM"/>
			<parameter id="ki_ASS_arg_succ_cyt_asp" value="0.46" units="mM"/>
			<parameter id="k0_ASS_ctl_cyt" value="0.2" units="mM"/>
			<parameter id="ki_ASS_arg_succ_cyt_ctl" value="0.3" units="mM"/>
			<parameter id="k0_ASS_atp_cyt" value="0.32" units="mM"/>
			<parameter id="ki_ASS_adp_cyt_atp" value="0.5" units="mM"/>
			<parameter id="ki_ASS_arg_succ_cyt_atp" value="1.1" units="mM"/>

			<parameter id="keq_ASL" value="3.7" units="dimensionless"/>
			<parameter id="km_ASL_arg_succ_cyt" value="0.2" units="mM"/>
			<parameter id="km_ASL_fum_cyt" value="5.3" units="mM"/>
			<parameter id="km_ASL_arg_cyt" value="3.0" units="mM"/>

			<parameter id="k0_ARG1_arg_cyt" value="1.7" units="mM"/>
			<parameter id="ki_ARG1_orn_cyt" value="5.0" units="mM"/>

			<parameter id="km_UREAT_urea_cyt" value="200" units="mM"/>

			<parameter id="km_FMT_fum_mito" value="0.05" units="mM"/>
			<parameter id="km_FMT_mal_cyt" value="0.23" units="mM"/>
			<parameter id="km_FMT_fum_cyt" value="0.05" units="mM"/>
			<parameter id="km_FMT_mal_mito" value="0.23" units="mM"/>

			<parameter id="keq_AAT" value="1.5" units="dimensionless"/>
			<parameter id="km_AAT_akg_cyt" value="1.1" units="mM"/>
			<parameter id="km_AAT_ala_cyt" value="34" units="mM"/>
			<parameter id="km_AAT_glu_cyt" value="15" units="mM"/>
			<parameter id="km_AAT_pyr_cyt" value="0.9" units="mM"/>

			<parameter id="km_GLUT_cyt_glu_ext" value="0.25" units="mM"/>

			<parameter id="km_ALAxT_ala_ext" value="4.5" units="mM"/>

			<parameter id="km_SERT_ser_ext" value="3.7" units="mM"/>

			<parameter id="km_SDH_ser_cyt" value="57" units="mM"/>

			<parameter id="km_GLNT_cyt_gln_ext" value="4.5" units="mM"/>

			<parameter id="km_GLN_syn_atp_cyt" value="1.2" units="mM"/>
			<parameter id="km_GLN_syn_glu_cyt" value="5.0" units="mM"/>
			<parameter id="km_GLN_syn_nh3_cyt" value="0.3" units="mM"/>

			<parameter id="km_LD_syn_tag_tag_er" value="0.1" units="mM"/>

			<parameter id="km_LD_syn_ce_ce_er" value="0.1" units="mM"/>


			<parameter id="k_ApoB_deg" value="0.7" units="dimensionless"/>
			<parameter id="km_ApoB_syn_ins" value="5.0e-6" units="mM"/>

			<parameter id="km_MTP_tag_tag_er" value="0.1" units="mM"/>

			<parameter id="km_MTP_ce_ce_er" value="0.1" units="mM"/>
			<parameter id="r_MTP_tag2ce" value="0.77" units="dimensionless"/>

			<parameter id="km_VLDL_ex_tag_tag_vldl" value="10.0" units="mM"/>

			<parameter id="km_VLDL_ex_ce_ce_vldl" value="10.0" units="mM"/>

			<parameter id="km_ATGL_tag_ld" value="10.0" units="mM"/>

			<parameter id="km_HSL_dag_ld" value="10.0" units="mM"/>

			<parameter id="km_MAGL_mag_ld" value="0.51" units="mM"/>

			<parameter id="km_CEE_ce_ld" value="5.0" units="mM"/>

			<parameter id="km_HMG_syn_kc4coa_mito" value="0.00035" units="mM"/>
			<parameter id="k0_HMG_syn_acoa_mito" value="0.029" units="mM"/>
			<parameter id="ki_HMG_syn_kc4coa_mito" value="0.01" units="mM"/>

			<parameter id="km_HMG_lys_hmgcoa_mito" value="0.048" units="mM"/>

			<parameter id="keq0_BHDH" value="20.3" units="dimensionless"/>
			<parameter id="k0_BHDH_nadh_mito" value="0.017" units="mM"/>
			<parameter id="ki_BHDH_nad_mito_nadh" value="0.121" units="mM"/>
			<parameter id="k0_BHDH_nad_mito" value="0.067" units="mM"/>
			<parameter id="ki_BHDH_nadh_mito_nad" value="0.066" units="mM"/>
			<parameter id="km_BHDH_acac_mito" value="0.204" units="mM"/>
			<parameter id="km_BHDH_bhbut_mito" value="1.604" units="mM"/>

			<parameter id="km_ACACT_acac_mito" value="0.56" units="mM"/>

			<parameter id="km_BHT_bhbut_mito" value="5.6" units="mM"/>

			<parameter id="km_ACACT_exp_acac_ext" value="1.2" units="mM"/>
			<parameter id="km_ACACT_exp_acac_cyt" value="1.2" units="mM"/>

			<parameter id="km_BHT_exp_bhbut_ext" value="0.8" units="mM"/>
			<parameter id="km_BHT_exp_bhbut_cyt" value="0.8" units="mM"/>

			<parameter id="km_ACACCOA_syn_acac_cyt" value="0.008" units="mM"/>
			<parameter id="km_ACACCOA_syn_atp_cyt" value="0.06" units="mM"/>
			<parameter id="km_ACACCOA_syn_coa_cyt" value="0.01" units="mM"/>

			<parameter id="keq_3kt_kc4coa_cyt" value="7800" units="dimensionless"/>
			<parameter id="k0_3kt_kc4coa_cyt_kc4coa_cyt" value="0.033" units="mM"/>
			<parameter id="ki_3kt_kc4coa_cyt_coa_cyt" value="0.073" units="mM"/>
			<parameter id="km_3kt_kc4coa_cyt_coa_cyt" value="0.015" units="mM"/>
			<parameter id="km_3kt_kc4coa_cyt_acoa_cyt" value="0.115" units="mM"/>

			<parameter id="k0_HMG_syn_cyt_acoa_cyt" value="0.076" units="mM"/>
			<parameter id="ki_HMG_syn_cyt_kc4coa_cyt" value="0.03" units="mM"/>
			<parameter id="km_HMG_syn_cyt_kc4coa_cyt" value="2.5e-8" units="mM"/>
			<parameter id="ki_HMG_syn_cyt_hmgcoa_cyt" value="0.0011" units="mM"/>

			<parameter id="km_HMG_lys_cyt_hmgcoa_cyt" value="0.028" units="mM"/>

			<parameter id="km_HMGR_hmgcoa_cyt" value="0.004" units="mM"/>
			<parameter id="km_HMGR_nadph_cyt" value="0.087" units="mM"/>

			<parameter id="km_MEVK_mev_cyt" value="0.271" units="mM"/>
			<parameter id="k0_MEVK_atp_cyt" value="1.75" units="mM"/>
			<parameter id="ki_MEVK_fpp_cyt" value="0.0025" units="mM"/>
			<parameter id="ki_MEVK_gpp_cyt" value="0.005" units="mM"/>

			<parameter id="km_MEVPK_mev5p_cyt" value="0.075" units="mM"/>
			<parameter id="km_MEVPK_atp_cyt" value="0.46" units="mM"/>

			<parameter id="km_MDP_mev5pp_cyt" value="0.02" units="mM"/>
			<parameter id="k0_MDP_atp_cyt" value="0.53" units="mM"/>
			<parameter id="ki_MDP_gpp_cyt" value="0.065" units="mM"/>

			<parameter id="keq_IPPI" value="9" units="dimensionless"/>
			<parameter id="km_IPPI_ipp_cyt" value="0.0082" units="mM"/>
			<parameter id="km_IPPI_dmpp_cyt" value="0.017" units="mM"/>

			<parameter id="km_GPPS_ipp_cyt" value="0.00125" units="mM"/>
			<parameter id="km_GPPS_dmpp_cyt" value="0.0022" units="mM"/>

			<parameter id="km_FPPS_ipp_cyt" value="0.004" units="mM"/>
			<parameter id="km_FPPS_gpp_cyt" value="0.002" units="mM"/>

			<parameter id="km_SQS_nadph_fpp_cyt" value="0.001" units="mM"/>
			<parameter id="km_SQS_nadph_nadph_cyt" value="0.04" units="mM"/>

			<parameter id="km_SQS_nadh_fpp_cyt" value="0.001" units="mM"/>
			<parameter id="km_SQS_nadh_nadh_cyt" value="0.8" units="mM"/>

			<parameter id="km_SQE_squ_cyt" value="0.0038" units="mM"/>
			<parameter id="km_SQE_nadph_cyt" value="0.11" units="mM"/>
			<parameter id="km_SQE_o2_cyt" value="0.0043" units="mM"/>

			<parameter id="km_OSC_sqe_cyt" value="0.055" units="mM"/>

			<parameter id="km_S14DM_lan_lan_er" value="0.0105" units="mM"/>
			<parameter id="km_S14DM_lan_nadph_cyt" value="0.006" units="mM"/>
			<parameter id="km_S14DM_lan_o2_cyt" value="0.0068" units="mM"/>

			<parameter id="km_S14DM_lan_dihlan_er" value="0.02" units="mM"/>
			<parameter id="km_S14DM_dihlan_nadph_cyt" value="0.006" units="mM"/>
			<parameter id="km_S14DM_dihlan_o2_cyt" value="0.0068" units="mM"/>

			<parameter id="km_S14R_ffmas_ffmas_er" value="0.03" units="mM"/>
			<parameter id="km_S14R_ffmas_nadph_cyt" value="0.6" units="mM"/>

			<parameter id="km_S14R_dihffmas_dihffmas_er" value="0.00885" units="mM"/>
			<parameter id="km_S14R_dihffmas_nadph_cyt" value="0.6" units="mM"/>

			<parameter id="km_MSO_tmas_tmas_er" value="0.1" units="mM"/>
			<parameter id="km_MSO_tmas_nadph_cyt" value="0.006" units="mM"/>
			<parameter id="km_MSO_tmas_o2_cyt" value="0.0068" units="mM"/>

			<parameter id="km_MSO_dmtmas_dmtmas_er" value="0.1" units="mM"/>
			<parameter id="km_MSO_dmtmas_nadph_cyt" value="0.006" units="mM"/>
			<parameter id="km_MSO_dmtmas_o2_cyt" value="0.0068" units="mM"/>

			<parameter id="km_MSO_dihtmas_dihtmas_er" value="0.1" units="mM"/>
			<parameter id="km_MSO_dihtmas_nadph_cyt" value="0.006" units="mM"/>
			<parameter id="km_MSO_dihtmas_o2_cyt" value="0.0068" units="mM"/>

			<parameter id="km_MSO_dmdihtmas_dmdihtmas_er" value="0.1" units="mM"/>
			<parameter id="km_MSO_dmdihtmas_nadph_cyt" value="0.006" units="mM"/>
			<parameter id="km_MSO_dmdihtmas_o2_cyt" value="0.0068" units="mM"/>

			<parameter id="km_CASDC_dmtmasca_dmtmasca_er" value="0.007" units="mM"/>
			<parameter id="km_CASDC_dmtmasca_nad_cyt" value="0.3" units="mM"/>

			<parameter id="km_CASDC_ddimtmasca_ddimtmasca_er" value="0.007" units="mM"/>
			<parameter id="km_CASDC_ddimtmasca_nad_cyt" value="0.3" units="mM"/>

			<parameter id="km_CASDC_dmdihtmasca_dmdihtmasca_er" value="0.007" units="mM"/>
			<parameter id="km_CASDC_dmdihtmasca_nad_cyt" value="0.3" units="mM"/>

			<parameter id="km_CASDC_ddimdihtmasca_ddimdihtmasca_er" value="0.007" units="mM"/>
			<parameter id="km_CASDC_ddimdihtmasca_nad_cyt" value="0.3" units="mM"/>

			<parameter id="km_3KSR_dmktmas_dmktmas_er" value="0.078" units="mM"/>
			<parameter id="km_3KSR_dmktmas_nadph_cyt" value="0.00012" units="mM"/>

			<parameter id="km_3KSR_ddimktmas_ddimktmas_er" value="0.078" units="mM"/>
			<parameter id="km_3KSR_ddimktmas_nadph_cyt" value="0.00012" units="mM"/>

			<parameter id="km_3KSR_dmkdihtmas_dmkdihtmas_er" value="0.078" units="mM"/>
			<parameter id="km_3KSR_dmkdihtmas_nadph_cyt" value="0.00012" units="mM"/>

			<parameter id="km_3KSR_ddimkdihtmas_ddimkdihtmas_er" value="0.078" units="mM"/>
			<parameter id="km_3KSR_ddimkdihtmas_nadph_cyt" value="0.00012" units="mM"/>

			<parameter id="keq_S78I_zym" value="19" units="dimensionless"/>
			<parameter id="km_S78I_zym_zym_er" value="0.052" units="mM"/>

			<parameter id="keq_S78I_zymostenol" value="19" units="dimensionless"/>
			<parameter id="km_S78I_zymostenol_zymostenol_er" value="0.05" units="mM"/>

			<parameter id="km_LATHOX_lath_lath_er" value="0.0357" units="mM"/>
			<parameter id="km_LATHOX_lath_nadph_cyt" value="0.006" units="mM"/>
			<parameter id="km_LATHOX_lath_o2_cyt" value="0.0068" units="mM"/>

			<parameter id="km_LATHOX_dhlath_dhlath_er" value="0.0357" units="mM"/>
			<parameter id="km_LATHOX_dhlath_nadph_cyt" value="0.006" units="mM"/>
			<parameter id="km_LATHOX_dhlath_o2_cyt" value="0.0068" units="mM"/>

			<parameter id="km_S7R_dhdesmo_dhdesmo_er" value="0.03" units="mM"/>
			<parameter id="km_S7R_dhdesmo_nadph_cyt" value="0.006" units="mM"/>

			<parameter id="km_S7R_dhchol_dhchol_er" value="0.03" units="mM"/>
			<parameter id="km_S7R_dhchol_nadph_cyt" value="0.006" units="mM"/>

			<parameter id="km_S24R_lan_lan_er" value="0.109" units="mM"/>
			<parameter id="km_S24R_lan_nadph_cyt" value="0.01" units="mM"/>

			<parameter id="km_S24R_ffmas_ffmas_er" value="0.1" units="mM"/>
			<parameter id="km_S24R_ffmas_nadph_cyt" value="0.01" units="mM"/>

			<parameter id="km_S24R_tmas_tmas_er" value="0.1" units="mM"/>
			<parameter id="km_S24R_tmas_nadph_cyt" value="0.01" units="mM"/>

			<parameter id="km_S24R_zym_zym_er" value="0.176" units="mM"/>
			<parameter id="km_S24R_zym_nadph_cyt" value="0.01" units="mM"/>

			<parameter id="km_S24R_dhlath_dhlath_er" value="0.1" units="mM"/>
			<parameter id="km_S24R_dhlath_nadph_cyt" value="0.01" units="mM"/>

			<parameter id="km_S24R_dhdesmo_dhdesmo_er" value="0.037" units="mM"/>
			<parameter id="km_S24R_dhdesmo_nadph_cyt" value="0.01" units="mM"/>

			<parameter id="km_S24R_desmo_desmo_er" value="0.163" units="mM"/>
			<parameter id="km_S24R_desmo_nadph_cyt" value="0.01" units="mM"/>

			<parameter id="km_ACAT_chol_er" value="0.101" units="mM"/>
			<parameter id="km_ACAT_c16_coa_cyt" value="0.038" units="mM"/>


			<parameter id="ka_ADH_gra_cyt" value="0.001" units="mM"/>
			<parameter id="k0_ADH_ethanol_cyt" value="0.489" units="mM"/>
			<parameter id="ki_ADH_ethanol_cyt" value="170" units="mM"/>
			<parameter id="k0_ADH_nad_cyt" value="0.033" units="mM"/>
			<parameter id="ki_ADH_nadh_cyt" value="0.0006" units="mM"/>

			<parameter id="km_ALDDHI_nad_cyt" value="0.02" units="mM"/>
			<parameter id="km_ALDDHI_aald_cyt" value="1.0" units="mM"/>
			<parameter id="km_ALDDHII_nad_cyt" value="0.04" units="mM"/>
			<parameter id="km_ALDDHII_aald_cyt" value="0.7" units="mM"/>


			<parameter id="km_ALDDH_mito_aald_mito" value="0.0004" units="mM"/>
			<parameter id="km_ALDDH_mito_nad_mito" value="0.02" units="mM"/>

			<parameter id="km_acetateT_acetate_ext" value="5.4" units="mM"/>
			<parameter id="km_acetateT_acetate_cyt" value="5.4" units="mM"/>

			<parameter id="km_acetateT_mito_acetate_cyt" value="5.4" units="mM"/>
			<parameter id="km_acetateT_mito_acetate_mito" value="5.4" units="mM"/>

			<parameter id="km_galT_gal_ext" value="8.5" units="mM"/>
			<parameter id="km_galT_gal_cyt" value="8.5" units="mM"/>

			<parameter id="km_ALDOR_gal_cyt" value="55" units="mM"/>
			<parameter id="km_ALDOR_nadph_cyt" value="0.0026" units="mM"/>


			<parameter id="km_GALDH_gal_cyt" value="26" units="mM"/>
			<parameter id="k0_GALDH_nad_cyt" value="0.17" units="mM"/>
			<parameter id="ki_GALDH_nadh_cyt" value="0.034" units="mM"/>


			<parameter id="km_GULDH_galactonate_cyt" value="0.2" units="mM"/>
			<parameter id="km_GULDH_nad_cyt" value="0.01" units="mM"/>


			<parameter id="km_XYLK_xyl_cyt" value="4.0" units="mM"/>
			<parameter id="ki_XYLK_adp_cyt" value="0.34" units="mM"/>
			<parameter id="ki_XYLK_amp_cyt" value="0.35" units="mM"/>
			<parameter id="k0_XYLK_atp_cyt" value="0.08" units="mM"/>

			<parameter id="km_GALK_gal_cyt" value="0.15" units="mM"/>
			<parameter id="km_GALK_atp_cyt" value="0.095" units="mM"/>
			<parameter id="ki_GALK_gal1p_cyt" value="2.0" units="mM"/>

			<parameter id="keq_GALT" value="1.67" units="dimensionless"/>
			<parameter id="ka_GALT_gal1p_cyt" value="0.5" units="mM"/>
			<parameter id="ka_GALT_udpglc_cyt" value="0.25" units="mM"/>
			<parameter id="k0_GALT_udpglc_cyt" value="0.156" units="mM"/>
			<parameter id="ki_GALT_udp_cyt" value="0.35" units="mM"/>
			<parameter id="ki_GALT_utp_cyt" value="0.13" units="mM"/>
			<parameter id="km_GALT_gal1p_cyt" value="0.139" units="mM"/>
			<parameter id="km_GALT_udpgal_cyt" value="0.167" units="mM"/>
			<parameter id="km_GALT_glc1p_cyt" value="0.16" units="mM"/>

			<parameter id="keq_GALE" value="3.1" units="dimensionless"/>
			<parameter id="ki_GALE_nadh_cyt" value="0.002" units="mM"/>
			<parameter id="km_GALE_udpgal_cyt" value="0.05" units="mM"/>
			<parameter id="km_GALE_udpglc_cyt" value="0.09" units="mM"/>

			<parameter id="km_gal1pP_gal1p_cyt" value="2.5" units="mM"/>

			<parameter id="km_fruT_fru_ext" value="66.7" units="mM"/>
			<parameter id="km_fruT_fru_cyt" value="66.7" units="mM"/>

			<parameter id="n_FRUK" value="1.5" units="dimensionless"/>
			<parameter id="km_FRUK_fru_cyt" value="0.4" units="mM"/>
			<parameter id="km_FRUK_atp_cyt" value="1.5" units="mM"/>
			<parameter id="km_FRUK_adp_cyt" value="3.06" units="mM"/>

			<parameter id="keq_ALDB" value="0.0028" units="dimensionless"/>
			<parameter id="km_ALDB_fru1p_cyt" value="4.5" units="mM"/>
			<parameter id="km_ALDB_gra_cyt" value="0.48" units="mM"/>
			<parameter id="km_ALDB_dhap_cyt" value="0.016" units="mM"/>

			<parameter id="km_TRIOK_gra_cyt" value="0.03" units="mM"/>
			<parameter id="km_TRIOK_atp_cyt" value="0.2" units="mM"/>

			<parameter id="km_ALDR_gra_cyt" value="1.5" units="mM"/>
			<parameter id="km_ALDR_nadph_cyt" value="0.004" units="mM"/>

			<parameter id="k0_ALDDH_gra_gra_cyt" value="0.3" units="mM"/>
			<parameter id="km_ALDDH_gra_nad_cyt" value="0.02" units="mM"/>
			<parameter id="ki_ALDDH_gra_aald_cyt" value="1.0" units="mM"/>

			<parameter id="km_SORDH_fru_cyt" value="0.136" units="mM"/>
			<parameter id="km_SORDH_nadh_cyt" value="0.067" units="mM"/>

			<parameter id="km_GCK_glycerate_cyt" value="0.032" units="mM"/>
			<parameter id="km_GCK_atp_cyt" value="0.091" units="mM"/>

			<parameter id="km_graT_gra_ext" value="1.0" units="mM"/>


			<parameter id="km_VCS_val_cyt" value="1.65" units="mM"/>
			<parameter id="km_VCS_atp_cyt" value="0.6" units="mM"/>
			<parameter id="km_VCS_coa_cyt" value="2.5e-3" units="mM"/>

			<parameter id="km_CPT1_val_car_cyt" value="0.032" units="mM"/>
			<parameter id="k0_CPT1_val_val_coa_cyt" value="0.057" units="mM"/>
			<parameter id="km_CPT1_val_c16_coa_cyt" value="0.03" units="mM"/>
			<parameter id="km_CPT1_val_val_malcoa_imm" value="0.0025" units="mM"/>

			<parameter id="keq_CACT_val" value="1.0" units="dimensionless"/>
			<parameter id="km_CACT_val_val_car_cyt" value="0.01" units="mM"/>
			<parameter id="km_CACT_val_car_mito" value="5.8" units="mM"/>
			<parameter id="km_CACT_val_car_cyt" value="0.51" units="mM"/>
			<parameter id="km_CACT_val_val_car_mito" value="0.01" units="mM"/>

			<parameter id="keq_CPT2_val" value="2.0" units="dimensionless"/>
			<parameter id="km_CPT2_val_coa_mito" value="0.0055" units="mM"/>
			<parameter id="km_CPT2_val_val_car_mito" value="0.2" units="mM"/>
			<parameter id="km_CPT2_val_car_mito" value="0.121" units="mM"/>
			<parameter id="km_CPT2_val_val_coa_mito" value="0.2" units="mM"/>

			<parameter id="km_BCDH_valcoa_val_coa_mito" value="1.0" units="mM"/>
			<parameter id="km_BCDH_valcoa_etffad_mito" value="0.0045" units="mM"/>

			<parameter id="keq_ehyd_eval" value="2.0" units="dimensionless"/>
			<parameter id="k0_ehyd_eval_evalcoa_mito" value="0.045" units="mM"/>
			<parameter id="ki_ehyd_eval_kc4coa_mito" value="0.025" units="mM"/>

			<parameter id="keq_3hdh_lval" value="1e4" units="dimensionless"/>
			<parameter id="km_3hdh_lval_lvalcoa_mito" value="0.04" units="mM"/>
			<parameter id="km_3hdh_lval_nad_mito" value="0.0585" units="mM"/>
			<parameter id="km_3hdh_lval_kvalcoa_mito" value="0.01" units="mM"/>
			<parameter id="km_3hdh_lval_nadh_mito" value="0.0054" units="mM"/>

			<parameter id="keq_3kt_kval" value="2500" units="dimensionless"/>
			<parameter id="km_3kt_kval_kvalcoa_mito" value="0.01" units="mM"/>
			<parameter id="km_3kt_kval_coa_mito" value="0.0189" units="mM"/>
			
			</listOfParameters>

		
		<listOfRules><!--done-->

		<!-- Bilanzgrößen -->


<assignmentRule variable="ins">	
	<math xmlns="http://www.w3.org/1998/Math/MathML">
        <apply> <times/><ci> ins0 </ci> <ci> portal2central_hormone_ratio </ci> 
			<apply> <divide/><apply> <power/> <ci> glc_ext </ci> <ci> n_ins </ci>   </apply>
				<apply> <plus/> <apply> <power/> <ci> glc_ext </ci> <ci> n_ins </ci>   </apply><apply> <power/> <ci> km_glc_ext_ins </ci> <ci> n_ins </ci>   </apply>   </apply>  </apply>   </apply>  
	</math>
</assignmentRule>
<assignmentRule variable="glucagon">	
	<math xmlns="http://www.w3.org/1998/Math/MathML">
        <apply> <plus/><apply> <times/> <ci> glucagon0 </ci> <ci> portal2central_hormone_ratio </ci> 
			<apply> <minus/> <ci> ONE </ci> <apply> <divide/> <apply> <power/> <ci> glc_ext </ci> <ci> n_glucagon </ci>   </apply> 
				<apply> <plus/> <apply> <power/>  <ci> glc_ext </ci> <ci> n_glucagon </ci>  </apply><apply> <power/> <ci> km_glc_ext_glucagon </ci> <ci> n_glucagon </ci>   </apply>   </apply> </apply> </apply> </apply>
			<apply> <times/>  <ci> glucagonb </ci> <ci> portal2central_hormone_ratio </ci>  </apply>   </apply>  
	</math>
</assignmentRule>
<assignmentRule variable="gamma">	
	<math xmlns="http://www.w3.org/1998/Math/MathML">
<!--		<apply> <min/> <ci> num_095 </ci>
			<apply> <max/> <ci> num_005 </ci>-->
				<apply> <times/> 
					<ci> num_05 </ci> 
					 <apply> <plus/>
						<ci> ONE </ci>
						<apply> <minus/>
							<apply> <times/>
								<apply> <divide/> 
									<apply> <power/> <ci> ins </ci> <ci> n_ins_gamma </ci>   </apply> 
									<apply> <plus/>
										<apply> <power/> <ci> ins </ci> <ci> n_ins_gamma </ci>   </apply>
										<apply> <power/> <ci> km_ins_gamma </ci> <ci> n_ins_gamma </ci>   </apply>    
									</apply>
								</apply>
								<apply> <minus/> <ci> ONE </ci> 
									<apply> <divide/><ci> c16_ext </ci> 
										<apply> <plus/><ci> c16_ext </ci><ci> km_c16_gamma </ci>    </apply> 
									</apply> 
								</apply>
							</apply>
						</apply>
						<apply> <divide/> 
							<apply> <power/> <ci> glucagon </ci> <ci> n_glucagon_gamma </ci>   </apply>
							<apply> <plus/>
								<apply> <power/> <ci> glucagon </ci> <ci> n_glucagon_gamma </ci>   </apply>
								<apply> <power/> <ci> km_glucagon_gamma </ci> <ci> n_glucagon_gamma </ci>   </apply>
							</apply>
						</apply>
					</apply> 
				</apply>
<!--			</apply>
		</apply>-->
	</math>
</assignmentRule>
<assignmentRule variable="gamma_HMGR">	
	<math xmlns="http://www.w3.org/1998/Math/MathML">
<!--		<apply> <min/> <ci> num_095 </ci>
			<apply> <max/> <ci> num_005 </ci>-->
				<apply> <times/> 
					<ci> num_05 </ci> 
					<apply> <plus/>
						<ci> ONE </ci>
						<apply> <minus/> 
							<apply> <times/>
								<apply> <divide/> 
									<apply> <power/> <ci> ins </ci> <ci> n_ins_gamma </ci>   </apply> 
									<apply> <plus/>
										<apply> <power/> <ci> ins </ci> <ci> n_ins_gamma </ci>   </apply>
										<apply> <power/> <ci> km_ins_gamma_hmgr </ci> <ci> n_ins_gamma </ci>   </apply>    
									</apply>
								</apply>
								<apply> <minus/> <ci> ONE </ci> 
									<apply> <divide/><ci> c16_ext </ci> 
										<apply> <plus/><ci> c16_ext </ci><ci> km_c16_gamma </ci>    </apply> 
									</apply> 
								</apply>
							</apply>
						</apply>
						<apply> <divide/> 
							<apply> <power/> <ci> glucagon </ci> <ci> n_glucagon_gamma_hmgr </ci>   </apply>
							<apply> <plus/>
								<apply> <power/> <ci> glucagon </ci> <ci> n_glucagon_gamma_hmgr </ci>   </apply>
								<apply> <power/> <ci> km_glucagon_gamma_hmgr </ci> <ci> n_glucagon_gamma_hmgr </ci>   </apply>
							</apply>
						</apply>
					</apply> 
				</apply>
<!--			</apply>
		</apply>-->
	</math>
</assignmentRule>
<assignmentRule variable="gamma_fbp1">	
	<math xmlns="http://www.w3.org/1998/Math/MathML">
        <ci> gamma </ci>  
	</math>
</assignmentRule>
<assignmentRule variable="gamma_gp">	
	<math xmlns="http://www.w3.org/1998/Math/MathML">
        <ci> gamma </ci>  
	</math>
</assignmentRule>
<assignmentRule variable="gamma_gs">	
	<math xmlns="http://www.w3.org/1998/Math/MathML">
        <ci> gamma </ci>  
	</math>
</assignmentRule>
<assignmentRule variable="gamma_PFK2">	
	<math xmlns="http://www.w3.org/1998/Math/MathML">
        <ci> gamma </ci>  
	</math>
</assignmentRule>
<assignmentRule variable="gamma_fbp2">	
	<math xmlns="http://www.w3.org/1998/Math/MathML">
        <ci> gamma </ci>  
	</math>
</assignmentRule>
<assignmentRule variable="gamma_pk">	
	<math xmlns="http://www.w3.org/1998/Math/MathML">
        <ci> gamma </ci>  
	</math>
</assignmentRule>
<assignmentRule variable="gamma_ACC1">	
	<math xmlns="http://www.w3.org/1998/Math/MathML">
        <ci> gamma </ci>  
	</math>
</assignmentRule>
<assignmentRule variable="gamma_ACC2">	
	<math xmlns="http://www.w3.org/1998/Math/MathML">
        <ci> gamma </ci>  
	</math>
</assignmentRule>
<assignmentRule variable="gamma_MDC2">	
	<math xmlns="http://www.w3.org/1998/Math/MathML">
        <ci> gamma </ci>  
	</math>
</assignmentRule>
<assignmentRule variable="gamma_GLNASE">	
	<math xmlns="http://www.w3.org/1998/Math/MathML">
        <ci> gamma </ci>  
	</math>
</assignmentRule>
<assignmentRule variable="U">	
	<math xmlns="http://www.w3.org/1998/Math/MathML">
		<apply> <times/> 
			<ci> F </ci> 
			 <apply> <divide/> 
				<ci> Vmm </ci> 
				<apply> <times/> <ci> R </ci> <ci> T </ci>   </apply>
			</apply>
		</apply>
	</math>
</assignmentRule>
<assignmentRule variable="sur_ld">	
	<math xmlns="http://www.w3.org/1998/Math/MathML">
		<apply> <power/>   
			<apply> <plus/>
				<ci> tag_ld </ci> 
				<apply> <times/><ci> dag_ld </ci>  <ci> num_0667 </ci>  </apply>
				<apply> <times/><ci> mag_ld </ci> <ci> num_0333 </ci> </apply>
				<apply> <times/><ci> ce_ld </ci>  <ci> num_0667 </ci> </apply>
			</apply>
			<ci> num_0667 </ci> 
		</apply>
	</math>
</assignmentRule>
<assignmentRule variable="v_3kt_kval">	
	<math xmlns="http://www.w3.org/1998/Math/MathML">
        <apply> <times/>  <ci> vmax_3kt_kval </ci>
			<apply> <divide/> 
				<apply> <minus/> 
					<apply> <times/> <ci> kvalcoa_mito </ci><ci> coa_mito </ci>  </apply> 
					<apply> <times/> <ci> c5_coa_mito </ci> <apply> <divide/> <ci> propcoa_mito </ci><ci> keq_3kt_kval </ci> </apply> </apply>  
				</apply>
				<apply> <times/>
					<apply> <plus/> <ci> kvalcoa_mito </ci> <ci> km_3kt_kval_kvalcoa_mito </ci> </apply>
					<apply> <plus/> <ci> coa_mito </ci> <ci> km_3kt_kval_coa_mito </ci> </apply>
				</apply>
			</apply>
		</apply>
	</math>
</assignmentRule>
<assignmentRule variable="v_3hdh_lval">	
	<math xmlns="http://www.w3.org/1998/Math/MathML">
        <apply> <times/>  <ci> vmax_3hdh_lval </ci>
			<apply> <divide/> 
				<apply> <minus/> 
					<apply> <times/> <ci> lvalcoa_mito </ci><ci> nad_mito </ci>  </apply> 
					<apply> <times/> <ci> kvalcoa_mito </ci> <apply> <divide/> <ci> nadh_mito </ci><ci> keq_3hdh_lval </ci> </apply> </apply>  </apply>
				<apply> <minus/> <apply> <plus/>  
					<apply> <times/> 
						<apply> <plus/><ci> ONE </ci> <apply> <divide/> <ci> lvalcoa_mito </ci><ci> km_3hdh_lval_lvalcoa_mito </ci> </apply>  </apply>
						<apply> <plus/><ci> ONE </ci> <apply> <divide/> <ci> nad_mito </ci><ci> km_3hdh_lval_nad_mito </ci> </apply>   </apply></apply>
					<apply> <times/> 
						<apply>	<plus/><ci> ONE </ci> <apply> <divide/> <ci> kvalcoa_mito </ci><ci> km_3hdh_lval_kvalcoa_mito </ci> </apply>   </apply>
						<apply> <plus/><ci> ONE </ci> <apply> <divide/> <ci> nadh_mito </ci><ci> km_3hdh_lval_nadh_mito </ci> </apply>   </apply>  </apply>  </apply>
				<ci> ONE </ci> </apply></apply>		</apply>  
	</math>
</assignmentRule>
<assignmentRule variable="km_ehyd_eval_evalcoa_mito">	
	<math xmlns="http://www.w3.org/1998/Math/MathML">
		<apply> <times/> <ci> k0_ehyd_eval_evalcoa_mito </ci> 
			<apply> <plus/> <ci> ONE </ci>  <apply> <divide/> <ci> kc4coa_mito </ci> <ci> ki_ehyd_eval_kc4coa_mito </ci>  </apply> </apply> 
		</apply>
	</math>
</assignmentRule>
<assignmentRule variable="v_ehyd_eval">	
	<math xmlns="http://www.w3.org/1998/Math/MathML">
		<apply> <times/><ci> vmax_ehyd_eval </ci> 
			<apply> <divide/> 
				<apply> <minus/> <ci> evalcoa_mito </ci> <apply> <divide/> <ci>lvalcoa_mito  </ci> <ci> keq_ehyd_eval </ci>  </apply>  </apply> 
				<apply> <plus/> <ci> evalcoa_mito </ci> <ci> km_ehyd_eval_evalcoa_mito </ci>    </apply>
			</apply>   
		</apply>
	</math>
</assignmentRule>
<assignmentRule variable="v_BCDH_valcoa">	
	<math xmlns="http://www.w3.org/1998/Math/MathML">
		<apply> <times/><ci> vmax_BCDH_valcoa </ci> 
			<apply> <divide/> <ci>val_coa_mito </ci> 
				<apply> <plus/> <ci> val_coa_mito </ci><ci> km_BCDH_valcoa_val_coa_mito </ci>   </apply>
			</apply>  
			<apply> <divide/> <ci>etffad_mito </ci> 
				<apply> <plus/> <ci> etffad_mito </ci><ci> km_BCDH_valcoa_etffad_mito </ci>   </apply>
			</apply>  
		</apply>
	</math>
</assignmentRule>
<assignmentRule variable="v_CPT2_val">	
	<math xmlns="http://www.w3.org/1998/Math/MathML">
        <apply> <times/>  <ci> vmax_CPT2_val </ci>
			<apply> <divide/> 
				<apply> <minus/> 
					<apply> <times/> <ci> coa_mito </ci><ci> val_car_mito </ci>  </apply> 
					<apply> <times/> <ci> val_coa_mito </ci> <apply> <divide/> <ci> car_mito </ci><ci> keq_CPT2_val </ci> </apply> </apply>  </apply>
				<apply> <minus/> <apply> <plus/>  
					<apply> <times/> 
						<apply> <plus/><ci> ONE </ci> <apply> <divide/> <ci> coa_mito </ci><ci> km_CPT2_val_coa_mito </ci> </apply>  </apply>
						<apply> <plus/><ci> ONE </ci> <apply> <divide/> <ci> val_car_mito </ci><ci> km_CPT2_val_val_car_mito </ci> </apply>   </apply></apply>
					<apply> <times/> 
						<apply>	<plus/><ci> ONE </ci> <apply> <divide/> <ci> car_mito </ci><ci> km_CPT2_val_car_mito </ci> </apply>   </apply>
						<apply> <plus/><ci> ONE </ci> <apply> <divide/> <ci> val_coa_mito </ci><ci> km_CPT2_val_val_coa_mito </ci> </apply>   </apply>  </apply>  </apply>
				<ci> ONE </ci> </apply></apply>		</apply>  
	</math>
</assignmentRule>
<assignmentRule variable="v_CACT_val">	
	<math xmlns="http://www.w3.org/1998/Math/MathML">
        <apply> <times/>  <ci> vmax_CACT_val </ci>
			<apply> <divide/> 
				<apply> <minus/> 
					<apply> <times/> <ci> val_car_cyt </ci><ci> car_mito </ci>  </apply> 
					<apply> <times/> <ci> val_car_mito </ci> <apply> <divide/> <ci> car_cyt </ci><ci> keq_CACT_val </ci> </apply> </apply>  </apply>
				<apply> <minus/> <apply> <plus/>  
					<apply> <times/> 
						<apply> <plus/><ci> ONE </ci> <apply> <divide/> <ci> val_car_cyt </ci><ci> km_CACT_val_val_car_cyt </ci> </apply>  </apply>
						<apply> <plus/><ci> ONE </ci> <apply> <divide/> <ci> car_mito </ci><ci> km_CACT_val_car_mito </ci> </apply>   </apply></apply>
					<apply> <times/> 
						<apply>	<plus/><ci> ONE </ci> <apply> <divide/> <ci> car_cyt </ci><ci> km_CACT_val_car_cyt </ci> </apply>   </apply>
						<apply> <plus/><ci> ONE </ci> <apply> <divide/> <ci> val_car_mito </ci><ci> km_CACT_val_val_car_mito </ci> </apply>   </apply>  </apply>  </apply>
				<ci> ONE </ci> </apply></apply>		</apply>  
	</math>
</assignmentRule>
<assignmentRule variable="km_CPT1_val_val_coa_cyt">	
	<math xmlns="http://www.w3.org/1998/Math/MathML">
		<apply> <times/> <ci> k0_CPT1_val_val_coa_cyt </ci> 
			<apply> <plus/> <ci> ONE </ci>  <apply> <divide/> <ci> c16_coa_cyt </ci> <ci> km_CPT1_val_c16_coa_cyt </ci>  </apply> </apply> 
			<apply> <plus/> <ci> ONE </ci>  <apply> <divide/> <ci> malcoa_imm </ci> <ci> km_CPT1_val_val_malcoa_imm </ci>  </apply> </apply> 
		</apply>
	</math>
</assignmentRule>
<assignmentRule variable="v_CPT1_val">	
	<math xmlns="http://www.w3.org/1998/Math/MathML">
		<apply> <times/><ci> vmax_CPT1_val </ci> 
			<apply> <divide/> <ci>val_coa_cyt </ci> 
				<apply> <plus/> <ci> val_coa_cyt </ci><ci> km_CPT1_val_val_coa_cyt </ci>   </apply>
			</apply>  
			<apply> <divide/> <ci>car_cyt </ci> 
				<apply> <plus/> <ci> car_cyt </ci><ci> km_CPT1_val_car_cyt </ci>   </apply>
			</apply>  
		</apply>
	</math>
</assignmentRule>
<assignmentRule variable="v_VCS">	
	<math xmlns="http://www.w3.org/1998/Math/MathML">
		<apply> <times/><ci> vmax_VCS </ci> 
			<apply> <divide/> <ci>val_cyt </ci> 
				<apply> <plus/> <ci> val_cyt </ci><ci> km_VCS_val_cyt </ci>   </apply>
			</apply>  
			<apply> <divide/> <ci>atp_cyt </ci> 
				<apply> <plus/> <ci> atp_cyt </ci><ci> km_VCS_atp_cyt </ci>   </apply>
			</apply>  
			<apply> <divide/> <ci> coa_cyt </ci> 
				<apply> <plus/> <ci> coa_cyt </ci><ci> km_VCS_coa_cyt </ci>   </apply>
			</apply>  
		</apply>
	</math>
</assignmentRule>
<assignmentRule variable="v_val_Diff">	
	<math xmlns="http://www.w3.org/1998/Math/MathML">
		<apply> <times/> <ci> vmax_val_Diff </ci> <apply> <minus/> <ci> val_ext  </ci><ci> val_cyt </ci>  </apply> </apply>
	</math>
</assignmentRule>
<assignmentRule variable="v_graT">	
	<math xmlns="http://www.w3.org/1998/Math/MathML">
		<apply> <times/><ci> vmax_graT </ci> 
			<apply> <divide/> <ci>gra_ext </ci> 
				<apply> <plus/> <ci> gra_ext </ci><ci> km_graT_gra_ext </ci>   </apply>
			</apply>  
		</apply>
	</math>
</assignmentRule>
<assignmentRule variable="v_GCK">	
	<math xmlns="http://www.w3.org/1998/Math/MathML">
		<apply> <times/><ci> vmax_GCK </ci> 
			<apply> <divide/> <ci>glycerate_cyt </ci> 
				<apply> <plus/> <ci> glycerate_cyt </ci><ci> km_GCK_glycerate_cyt </ci>   </apply>
			</apply>  
			<apply> <divide/> <ci> atp_cyt </ci> 
				<apply> <plus/> <ci> atp_cyt </ci><ci> km_GCK_atp_cyt </ci>   </apply>
			</apply>  
		</apply>
	</math>
</assignmentRule>
<assignmentRule variable="v_SORDH">	
	<math xmlns="http://www.w3.org/1998/Math/MathML">
		<apply> <times/><ci> vmax_SORDH </ci> 
			<apply> <divide/> <ci>fru_cyt </ci> 
				<apply> <plus/> <ci> fru_cyt </ci><ci> km_SORDH_fru_cyt </ci>   </apply>
			</apply>  
			<apply> <divide/> <ci> nadh_cyt </ci> 
				<apply> <plus/> <ci> nadh_cyt </ci><ci> km_SORDH_nadh_cyt </ci>   </apply>
			</apply>  
		</apply>
	</math>
</assignmentRule>
<assignmentRule variable="km_ALDDH_gra_gra_cyt">	
	<math xmlns="http://www.w3.org/1998/Math/MathML">
		<apply> <times/> <ci> k0_ALDDH_gra_gra_cyt </ci> 
			<apply> <plus/> <ci> ONE </ci>  <apply> <divide/> <ci> aald_cyt </ci> <ci> ki_ALDDH_gra_aald_cyt </ci>  </apply> </apply> 
		</apply>
	</math>
</assignmentRule>
<assignmentRule variable="v_ALDDH_gra">	
	<math xmlns="http://www.w3.org/1998/Math/MathML">
		<apply> <times/><ci> vmax_ALDDH_gra </ci> 
			<apply> <divide/> <ci>gra_cyt </ci> 
				<apply> <plus/> <ci> gra_cyt </ci><ci> km_ALDDH_gra_gra_cyt </ci>   </apply>
			</apply>  
			<apply> <divide/> <ci> nad_cyt </ci> 
				<apply> <plus/> <ci> nad_cyt </ci><ci> km_ALDDH_gra_nad_cyt </ci>   </apply>
			</apply>  
		</apply>
	</math>
</assignmentRule>
<assignmentRule variable="v_ALDR">	
	<math xmlns="http://www.w3.org/1998/Math/MathML">
		<apply> <times/><ci> vmax_ALDR </ci> 
			<apply> <divide/> <ci>gra_cyt </ci> 
				<apply> <plus/> <ci> gra_cyt </ci><ci> km_ALDR_gra_cyt </ci>   </apply>
			</apply>  
			<apply> <divide/> <ci> nadph_cyt </ci> 
				<apply> <plus/> <ci> nadph_cyt </ci><ci> km_ALDR_nadph_cyt </ci>   </apply>
			</apply>  
		</apply>
	</math>
</assignmentRule>
<assignmentRule variable="v_TRIOK">	
	<math xmlns="http://www.w3.org/1998/Math/MathML">
		<apply> <times/><ci> vmax_TRIOK </ci> 
			<apply> <divide/> <ci>gra_cyt </ci> 
				<apply> <plus/> <ci> gra_cyt </ci><ci> km_TRIOK_gra_cyt </ci>   </apply>
			</apply>  
			<apply> <divide/> <ci> atp_cyt </ci> 
				<apply> <plus/> <ci> atp_cyt </ci><ci> km_TRIOK_atp_cyt </ci>   </apply>
			</apply>  
		</apply>
	</math>
</assignmentRule>
<assignmentRule variable="v_ALDB">	
	<math xmlns="http://www.w3.org/1998/Math/MathML">
        <apply> <times/>  <ci> vmax_ALDB </ci>
			<apply> <divide/> 
				<apply> <minus/> <ci> fru1p_cyt </ci> 
					<apply> <divide/> 
						<apply> <times/> <ci> gra_cyt </ci> <ci> dhap_cyt </ci>  </apply> 
						<ci> keq_ALDB </ci> 
					</apply> 
				</apply>
				<apply> <minus/>
					<apply> <plus/>
						<apply> <plus/>
							<ci> ONE </ci>
							<apply> <divide/> <ci> fru1p_cyt </ci> <ci> km_ALDB_fru1p_cyt </ci> </apply></apply>
						<apply> <times/>
							<apply> <plus/><ci> ONE </ci>  <apply> <divide/> <ci> gra_cyt </ci> <ci> km_ALDB_gra_cyt </ci> </apply>  </apply>
							<apply> <plus/><ci> ONE </ci>  <apply> <divide/> <ci> dhap_cyt </ci> <ci> km_ALDB_dhap_cyt </ci> </apply>  </apply>   </apply></apply> 
					<ci> ONE </ci> 
				</apply> 
			</apply>
		</apply>  
	</math>
</assignmentRule>
<assignmentRule variable="v_FRUK">	
	<math xmlns="http://www.w3.org/1998/Math/MathML">
		<apply> <times/><ci> vmax_FRUK </ci> 
			<apply> <divide/> <ci>fru_cyt </ci> 
				<apply> <plus/> <ci> fru_cyt </ci><ci> km_FRUK_fru_cyt </ci>   </apply>
			</apply>  
			<apply> <divide/> <ci> atp_cyt </ci> 
				<apply> <plus/> <ci> atp_cyt </ci><ci> km_FRUK_atp_cyt </ci>   </apply>
			</apply>  
			<apply> <minus/> <ci> ONE </ci>
				<apply> <divide/> <apply> <power/> <ci> adp_cyt </ci> <ci> n_FRUK </ci>   </apply>
					<apply> <plus/>
						<apply> <power/> <ci> adp_cyt </ci> <ci> n_FRUK </ci>   </apply>
						<apply> <power/> <ci> km_FRUK_adp_cyt </ci> <ci> n_FRUK </ci>   </apply>
					</apply>
				</apply>
			</apply>
		</apply>
	</math>
</assignmentRule>
<assignmentRule variable="v_fruT">	
	<math xmlns="http://www.w3.org/1998/Math/MathML">
        <apply> <times/> <ci> vmax_fruT </ci> 
			<apply> <divide/>
				<apply> <minus/> <ci> fru_ext </ci>  <ci> fru_cyt </ci> </apply> 
				<apply> <plus/> <ci> ONE </ci> 
					<apply> <divide/> <ci> fru_ext </ci><ci> km_fruT_fru_ext </ci> </apply>
					<apply> <divide/> <ci> fru_cyt </ci><ci> km_fruT_fru_cyt </ci> </apply>  
				</apply> 
			</apply> 
		</apply>  
	</math>
</assignmentRule>

<assignmentRule variable="v_gal1pP">	
	<math xmlns="http://www.w3.org/1998/Math/MathML">
        <apply> <times/> <ci> vmax_gal1pP </ci>
			<apply> <divide/> <ci> gal1p_cyt </ci> 
				<apply> <plus/>  <ci> gal1p_cyt </ci><ci> km_gal1pP_gal1p_cyt </ci>  </apply>
			</apply>
		</apply>
	</math>
</assignmentRule>	
<assignmentRule variable="vmax_GALE">	
	<math xmlns="http://www.w3.org/1998/Math/MathML">
		<apply> <times/> <ci> v0_GALE </ci>  
			<apply> <minus/> <ci> ONE </ci>
				<apply> <divide/> <ci> nadh_cyt </ci>  <apply> <plus/> <ci> nadh_cyt </ci> <ci> ki_GALE_nadh_cyt </ci> </apply></apply>
			</apply> 
		</apply>
	</math>
</assignmentRule>
<assignmentRule variable="v_GALE">	
	<math xmlns="http://www.w3.org/1998/Math/MathML">
        <apply> <times/> <ci> vmax_GALE </ci> 
			<apply> <divide/>
				<apply> <minus/> <ci> udpgal_cyt </ci> <apply> <divide/> <ci> udpglc_cyt </ci><ci> keq_GALE </ci> </apply> </apply> 
				<apply> <plus/> <ci> ONE </ci> 
					<apply> <divide/> <ci> udpgal_cyt </ci><ci> km_GALE_udpgal_cyt </ci> </apply>
					<apply> <divide/> <ci> udpglc_cyt </ci><ci> km_GALE_udpglc_cyt </ci> </apply>  
				</apply> 
			</apply> 
		</apply>  
	</math>
</assignmentRule>


<assignmentRule variable="vmax_GALT">	
	<math xmlns="http://www.w3.org/1998/Math/MathML">
		<apply> <times/> <ci> v0_GALT </ci> 
			<apply> <plus/> <ci> ONE </ci>  <apply> <divide/> <ci> gal1p_cyt </ci> <ci> ka_GALT_gal1p_cyt </ci>  </apply> </apply> 
			<apply> <plus/> <ci> ONE </ci>  <apply> <divide/> <ci> udpglc_cyt </ci> <ci> ka_GALT_udpglc_cyt </ci>  </apply> </apply> 
			<apply> <divide/><ci> k0_GALT_udpglc_cyt </ci> <ci> km_GALT_udpglc_cyt </ci> </apply>
		</apply>
	</math>
</assignmentRule>

<assignmentRule variable="km_GALT_udpglc_cyt">	
	<math xmlns="http://www.w3.org/1998/Math/MathML">
		<apply> <times/> <ci> k0_GALT_udpglc_cyt </ci> 
			<apply> <plus/> <ci> ONE </ci>  <apply> <divide/> <ci> udp_cyt </ci> <ci> ki_GALT_udp_cyt </ci>  </apply> </apply> 
			<apply> <plus/> <ci> ONE </ci>  <apply> <divide/> <ci> utp_cyt </ci> <ci> ki_GALT_utp_cyt </ci>  </apply> </apply> 
		</apply>
	</math>
</assignmentRule>

<assignmentRule variable="v_GALT">	
	<math xmlns="http://www.w3.org/1998/Math/MathML">
        <apply> <times/>  <ci> vmax_GALT </ci>
			
			<apply> <divide/> 
				<apply> <minus/> 
					<apply> <times/> <ci> gal1p_cyt </ci><ci> udpglc_cyt </ci>  </apply> 
					<apply> <times/> <ci> udpgal_cyt </ci> <apply> <divide/> <ci> glc1p_cyt </ci><ci> keq_GALT </ci> </apply> </apply>  
				</apply>
			<apply> <plus/>  
					<apply> <times/> 
						<apply> <plus/><ci> ONE </ci> <apply> <divide/> <ci> gal1p_cyt </ci><ci> km_GALT_gal1p_cyt </ci> </apply>  </apply>
						<apply> <plus/><ci> ONE </ci> <apply> <divide/> <ci> udpglc_cyt </ci><ci> km_GALT_udpglc_cyt </ci> </apply>   </apply>
					</apply>
					<apply> <times/> 
						<apply>	<plus/><ci> ONE </ci> <apply> <divide/> <ci> udpgal_cyt </ci><ci> km_GALT_udpgal_cyt </ci> </apply>   </apply>
						<apply> <plus/><ci> ONE </ci> <apply> <divide/> <ci> glc1p_cyt </ci><ci> km_GALT_glc1p_cyt </ci> </apply>   </apply>  
					</apply>
					<apply> <minus/> <ci> ONE </ci> </apply>
				</apply>
			</apply>		
		</apply>  
	</math>
</assignmentRule>

<assignmentRule variable="v_GALK">	
	<math xmlns="http://www.w3.org/1998/Math/MathML">
		<apply> <times/><ci> vmax_GALK </ci> 
			<apply> <divide/> <ci>gal_cyt </ci> 
				<apply> <plus/> <ci> gal_cyt </ci><ci> km_GALK_gal_cyt </ci>   </apply>
			</apply>  
			<apply> <divide/> <ci> atp_cyt </ci> 
				<apply> <plus/> <ci> atp_cyt </ci><ci> km_GALK_atp_cyt </ci>   </apply>
			</apply>  
			<apply> <minus/> <ci> ONE </ci>
				<apply> <divide/> <ci> gal1p_cyt </ci> 
					<apply> <plus/> <ci> gal1p_cyt </ci><ci> ki_GALK_gal1p_cyt </ci>   </apply>
				</apply>
			</apply>
		</apply>
	</math>
</assignmentRule>
<assignmentRule variable="km_XYLK_atp_cyt">	
	<math xmlns="http://www.w3.org/1998/Math/MathML">
		<apply> <times/> <ci> k0_XYLK_atp_cyt </ci> 
			<apply> <plus/> <ci> ONE </ci>  <apply> <divide/> <ci> adp_cyt </ci> <ci> ki_XYLK_adp_cyt </ci>  </apply> </apply> 
			<apply> <plus/> <ci> ONE </ci>  <apply> <divide/> <ci> amp_cyt </ci> <ci> ki_XYLK_amp_cyt </ci>  </apply> </apply> 
		</apply>
	</math>
</assignmentRule>
<assignmentRule variable="v_XYLK">	
	<math xmlns="http://www.w3.org/1998/Math/MathML">
		<apply> <times/><ci> vmax_XYLK </ci> 
			<apply> <divide/> <ci>xyl_cyt </ci> 
				<apply> <plus/> <ci> xyl_cyt </ci><ci> km_XYLK_xyl_cyt </ci>   </apply>
			</apply>  
			<apply> <divide/> <ci> atp_cyt </ci> 
				<apply> <plus/> <ci> atp_cyt </ci><ci> km_XYLK_atp_cyt </ci>   </apply>
			</apply>  
		</apply>
	</math>
</assignmentRule>
<assignmentRule variable="v_GALDC">	
	<math xmlns="http://www.w3.org/1998/Math/MathML">
		<apply> <times/> <ci> vmax_GALDC </ci><ci> kga_cyt </ci>  </apply>
	</math>
</assignmentRule>
<assignmentRule variable="v_GULDH">	
	<math xmlns="http://www.w3.org/1998/Math/MathML">
		<apply> <times/><ci> vmax_GULDH </ci> 
			<apply> <divide/> <ci>galactonate_cyt </ci> 
				<apply> <plus/> <ci> galactonate_cyt </ci><ci> km_GULDH_galactonate_cyt </ci>   </apply>
			</apply>  
			<apply> <divide/> <ci> nad_cyt </ci> 
				<apply> <plus/> <ci> nad_cyt </ci><ci> km_GULDH_nad_cyt </ci>   </apply>
			</apply>  
		</apply>
	</math>
</assignmentRule>
<assignmentRule variable="v_galaT">	
	<math xmlns="http://www.w3.org/1998/Math/MathML">
		<apply> <times/> <ci> vmax_galaT </ci><ci> galactonate_cyt </ci>  </apply>
	</math>
</assignmentRule>
<assignmentRule variable="km_GALDH_nad_cyt">	
	<math xmlns="http://www.w3.org/1998/Math/MathML">
		<apply> <times/> <ci> k0_GALDH_nad_cyt </ci> 
			<apply> <plus/> <ci> ONE </ci>  <apply> <divide/> <ci> nadh_cyt </ci> <ci> ki_GALDH_nadh_cyt </ci>  </apply> </apply> 
		</apply>
	</math>
</assignmentRule>
<assignmentRule variable="v_GALDH">	
	<math xmlns="http://www.w3.org/1998/Math/MathML">
		<apply> <times/><ci> vmax_GALDH </ci> 
			<apply> <divide/> <ci>gal_cyt </ci> 
				<apply> <plus/> <ci> gal_cyt </ci><ci> km_GALDH_gal_cyt </ci>   </apply>
			</apply>  
			<apply> <divide/> <ci> nad_cyt </ci> 
				<apply> <plus/> <ci> nad_cyt </ci><ci> km_GALDH_nad_cyt </ci>   </apply>
			</apply>  
		</apply>
	</math>
</assignmentRule>
<assignmentRule variable="v_galolT">	
	<math xmlns="http://www.w3.org/1998/Math/MathML">
		<apply> <times/> <ci> vmax_galolT </ci><ci> galactitol_cyt </ci>  </apply>
	</math>
</assignmentRule>
<assignmentRule variable="v_ALDOR">	
	<math xmlns="http://www.w3.org/1998/Math/MathML">
		<apply> <times/><ci> vmax_ALDOR </ci> 
			<apply> <divide/> <ci>gal_cyt </ci> 
				<apply> <plus/> <ci> gal_cyt </ci><ci> km_ALDOR_gal_cyt </ci>   </apply>
			</apply>  
			<apply> <divide/> <ci> nadph_cyt </ci> 
				<apply> <plus/> <ci> nadph_cyt </ci><ci> km_ALDOR_nadph_cyt </ci>   </apply>
			</apply>  
		</apply>
	</math>
</assignmentRule>
<assignmentRule variable="v_galT">	
	<math xmlns="http://www.w3.org/1998/Math/MathML">
        <apply> <times/> <ci> vmax_galT </ci> 
			<apply> <divide/>
				<apply> <minus/> <ci> gal_ext </ci>  <ci> gal_cyt </ci> </apply> 
				<apply> <plus/> <ci> ONE </ci> 
					<apply> <divide/> <ci> gal_ext </ci><ci> km_galT_gal_ext </ci> </apply>
					<apply> <divide/> <ci> gal_cyt </ci><ci> km_galT_gal_cyt </ci> </apply>  
				</apply> 
			</apply> 
		</apply>  
	</math>
</assignmentRule>
<assignmentRule variable="v_acetateT_mito">	
	<math xmlns="http://www.w3.org/1998/Math/MathML">
        <apply> <times/> <ci> vmax_acetateT_mito </ci> 
			<apply> <divide/>
				<apply> <minus/> <ci> acetate_cyt </ci>  <ci> acetate_mito </ci> </apply> 
				<apply> <plus/> <ci> ONE </ci> 
					<apply> <divide/> <ci> acetate_cyt </ci><ci> km_acetateT_mito_acetate_cyt </ci> </apply>
					<apply> <divide/> <ci> acetate_mito </ci><ci> km_acetateT_mito_acetate_mito </ci> </apply>  
				</apply> 
			</apply> 
		</apply>  
	</math>
</assignmentRule>
<assignmentRule variable="v_acetateT">	
	<math xmlns="http://www.w3.org/1998/Math/MathML">
        <apply> <times/> <ci> vmax_acetateT </ci> 
			<apply> <divide/>
				<apply> <minus/> <ci> acetate_ext </ci>  <ci> acetate_cyt </ci> </apply> 
				<apply> <plus/> <ci> ONE </ci> 
					<apply> <divide/> <ci> acetate_ext </ci><ci> km_acetateT_acetate_ext </ci> </apply>
					<apply> <divide/> <ci> acetate_cyt </ci><ci> km_acetateT_acetate_cyt </ci> </apply>  
				</apply> 
			</apply> 
		</apply>  
	</math>
</assignmentRule>
<assignmentRule variable="v_ALDDH_mito">	
	<math xmlns="http://www.w3.org/1998/Math/MathML">
		<apply> <times/><ci> vmax_ALDDH_mito </ci> 
			<apply> <divide/> <ci>aald_mito </ci> 
				<apply> <plus/> <ci> aald_mito </ci><ci> km_ALDDH_mito_aald_mito </ci>   </apply>
			</apply>  
			<apply> <divide/> <ci> nad_mito </ci> 
				<apply> <plus/> <ci> nad_mito </ci><ci> km_ALDDH_mito_nad_mito </ci>   </apply>
			</apply>  
		</apply>
	</math>
</assignmentRule>
<assignmentRule variable="v_aaldT">	
	<math xmlns="http://www.w3.org/1998/Math/MathML">
		<apply> <times/> <ci> vmax_aaldT </ci> <apply> <minus/> <ci>aald_cyt  </ci><ci> aald_mito </ci>  </apply> </apply>
	</math>
</assignmentRule>
<assignmentRule variable="vmax_ALDDHII">	
	<math xmlns="http://www.w3.org/1998/Math/MathML">
		<apply> <times/> <ci>num_063636</ci> <ci> vmax_ALDDHI </ci>  </apply>
	</math>
</assignmentRule>
<assignmentRule variable="v_ALDDHII">	
	<math xmlns="http://www.w3.org/1998/Math/MathML">
		<apply> <times/><ci> vmax_ALDDHII </ci> 
			<apply> <divide/> <ci>aald_cyt </ci> 
				<apply> <plus/> <ci> aald_cyt </ci><ci> km_ALDDHII_aald_cyt </ci>   </apply>
			</apply>  
			<apply> <divide/> <ci> nad_cyt </ci> 
				<apply> <plus/> <ci> nad_cyt </ci><ci> km_ALDDHII_nad_cyt </ci>   </apply>
			</apply>  
		</apply>
	</math>
</assignmentRule>
<assignmentRule variable="v_ALDDHI">	
	<math xmlns="http://www.w3.org/1998/Math/MathML">
		<apply> <times/><ci> vmax_ALDDHI </ci> 
			<apply> <divide/> <ci>aald_cyt </ci> 
				<apply> <plus/> <ci> aald_cyt </ci><ci> km_ALDDHI_aald_cyt </ci>   </apply>
			</apply>  
			<apply> <divide/> <ci> nad_cyt </ci> 
				<apply> <plus/> <ci> nad_cyt </ci><ci> km_ALDDHI_nad_cyt </ci>   </apply>
			</apply>  
		</apply>
	</math>
</assignmentRule>
<assignmentRule variable="km_ADH_ethanol_cyt">	
	<math xmlns="http://www.w3.org/1998/Math/MathML">
		<apply> <plus/> <ci>  k0_ADH_ethanol_cyt</ci> 
			<apply> <divide/> 
				<apply> <times/> <ci> ethanol_cyt </ci> <ci> ethanol_cyt </ci>   </apply>
				<ci> ki_ADH_ethanol_cyt </ci> 
			</apply>   
		</apply>
	</math>
</assignmentRule>
<assignmentRule variable="km_ADH_nad_cyt">	
	<math xmlns="http://www.w3.org/1998/Math/MathML">
		<apply> <times/> <ci> k0_ADH_nad_cyt </ci> 
			<apply> <plus/> <ci> ONE </ci>  <apply> <divide/> <ci> nadh_cyt </ci> <ci> ki_ADH_nadh_cyt </ci>  </apply> </apply> 
		</apply>
	</math>
</assignmentRule>
<assignmentRule variable="v_ADH">	
	<math xmlns="http://www.w3.org/1998/Math/MathML">
		<apply> <times/><ci> vmax_ADH </ci> 
			<apply> <plus/><ci> ONE </ci> 
				<apply> <divide/> <ci> gra_cyt </ci> 
					<apply> <plus/> <ci> gra_cyt </ci><ci> ka_ADH_gra_cyt </ci>   </apply>
				</apply>  
			</apply>
			<apply> <divide/> <ci>ethanol_cyt </ci> 
				<apply> <plus/> <ci> ethanol_cyt </ci><ci> km_ADH_ethanol_cyt </ci>   </apply>
			</apply>  
			<apply> <divide/> <ci> nad_cyt </ci> 
				<apply> <plus/> <ci> nad_cyt </ci><ci> km_ADH_nad_cyt </ci>   </apply>
			</apply>  
		</apply>
	</math>
</assignmentRule>
<assignmentRule variable="v_ethT">	
	<math xmlns="http://www.w3.org/1998/Math/MathML">
		<apply> <times/> <ci> vmax_ethT </ci> <apply> <minus/> <ci>ethanol_ext  </ci><ci> ethanol_cyt </ci>  </apply> </apply>
	</math>
</assignmentRule>
<assignmentRule variable="v_ACAT">	
	<math xmlns="http://www.w3.org/1998/Math/MathML">
		<apply> <times/><ci> vmax_ACAT </ci> 
			<apply> <divide/> <ci>chol_er </ci> 
				<apply> <plus/> <ci> chol_er </ci><ci> km_ACAT_chol_er </ci>   </apply>
			</apply>  
			<apply> <divide/> <ci> c16_coa_cyt </ci> 
				<apply> <plus/> <ci> c16_coa_cyt </ci><ci> km_ACAT_c16_coa_cyt </ci>   </apply>
			</apply>  
		</apply>
	</math>
</assignmentRule>

<assignmentRule variable="v_S24R_desmo">	
	<math xmlns="http://www.w3.org/1998/Math/MathML">
		<apply> <times/><ci> vmax_S24R_desmo </ci> 
			<apply> <divide/> <ci>desmo_er </ci> 
				<apply> <plus/> <ci> desmo_er </ci><ci> km_S24R_desmo_desmo_er </ci>   </apply>
			</apply>  
			<apply> <divide/> <ci> nadph_cyt </ci> 
				<apply> <plus/> <ci> nadph_cyt </ci><ci> km_S24R_desmo_nadph_cyt </ci>   </apply>
			</apply>  
		</apply>
	</math>
</assignmentRule>
<assignmentRule variable="v_S24R_dhdesmo">	
	<math xmlns="http://www.w3.org/1998/Math/MathML">
		<apply> <times/><ci> vmax_S24R_dhdesmo </ci> 
			<apply> <divide/> <ci> dhdesmo_er </ci> 
				<apply> <plus/> <ci> dhdesmo_er </ci><ci> km_S24R_dhdesmo_dhdesmo_er </ci>   </apply>
			</apply>  
			<apply> <divide/> <ci> nadph_cyt </ci> 
				<apply> <plus/> <ci> nadph_cyt </ci><ci> km_S24R_dhdesmo_nadph_cyt </ci>   </apply>
			</apply>  
		</apply>
	</math>
</assignmentRule>
<assignmentRule variable="v_S24R_dhlath">	
	<math xmlns="http://www.w3.org/1998/Math/MathML">
		<apply> <times/><ci> vmax_S24R_dhlath </ci> 
			<apply> <divide/> <ci> dhlath_er </ci> 
				<apply> <plus/> <ci> dhlath_er </ci><ci> km_S24R_dhlath_dhlath_er </ci>   </apply>
			</apply>  
			<apply> <divide/> <ci> nadph_cyt </ci> 
				<apply> <plus/> <ci> nadph_cyt </ci><ci> km_S24R_dhlath_nadph_cyt </ci>   </apply>
			</apply>  
		</apply>
	</math>
</assignmentRule>
<assignmentRule variable="v_S24R_zym">	
	<math xmlns="http://www.w3.org/1998/Math/MathML">
		<apply> <times/><ci> vmax_S24R_zym </ci> 
			<apply> <divide/> <ci> zym_er </ci> 
				<apply> <plus/> <ci> zym_er </ci><ci> km_S24R_zym_zym_er </ci>   </apply>
			</apply>  
			<apply> <divide/> <ci> nadph_cyt </ci> 
				<apply> <plus/> <ci> nadph_cyt </ci><ci> km_S24R_zym_nadph_cyt </ci>   </apply>
			</apply>  
		</apply>
	</math>
</assignmentRule>
<assignmentRule variable="v_S24R_tmas">	
	<math xmlns="http://www.w3.org/1998/Math/MathML">
		<apply> <times/><ci> vmax_S24R_tmas </ci> 
			<apply> <divide/> <ci> tmas_er </ci> 
				<apply> <plus/> <ci> tmas_er </ci><ci> km_S24R_tmas_tmas_er </ci>   </apply>
			</apply>  
			<apply> <divide/> <ci> nadph_cyt </ci> 
				<apply> <plus/> <ci> nadph_cyt </ci><ci> km_S24R_tmas_nadph_cyt </ci>   </apply>
			</apply>  
		</apply>
	</math>
</assignmentRule>
<assignmentRule variable="v_S24R_ffmas">	
	<math xmlns="http://www.w3.org/1998/Math/MathML">
		<apply> <times/><ci> vmax_S24R_ffmas </ci> 
			<apply> <divide/> <ci> ffmas_er </ci> 
				<apply> <plus/> <ci> ffmas_er </ci><ci> km_S24R_ffmas_ffmas_er </ci>   </apply>
			</apply>  
			<apply> <divide/> <ci> nadph_cyt </ci> 
				<apply> <plus/> <ci> nadph_cyt </ci><ci> km_S24R_ffmas_nadph_cyt </ci>   </apply>
			</apply>  
		</apply>
	</math>
</assignmentRule>
<assignmentRule variable="v_S24R_lan">	
	<math xmlns="http://www.w3.org/1998/Math/MathML">
		<apply> <times/><ci> vmax_S24R_lan </ci> 
			<apply> <divide/> <ci> lan_er </ci> 
				<apply> <plus/> <ci> lan_er </ci><ci> km_S24R_lan_lan_er </ci>   </apply>
			</apply>  
			<apply> <divide/> <ci> nadph_cyt </ci> 
				<apply> <plus/> <ci> nadph_cyt </ci><ci> km_S24R_lan_nadph_cyt </ci>   </apply>
			</apply>  
		</apply>
	</math>
</assignmentRule>
<assignmentRule variable="v_S7R_dhchol">	
	<math xmlns="http://www.w3.org/1998/Math/MathML">
		<apply> <times/><ci> vmax_S7R_dhchol </ci> 
			<apply> <divide/> <ci> dhchol_er </ci> 
				<apply> <plus/> <ci> dhchol_er </ci><ci> km_S7R_dhchol_dhchol_er </ci>   </apply>
			</apply>  
			<apply> <divide/> <ci> nadph_cyt </ci> 
				<apply> <plus/> <ci> nadph_cyt </ci><ci> km_S7R_dhchol_nadph_cyt </ci>   </apply>
			</apply>  
		</apply>
	</math>
</assignmentRule>
<assignmentRule variable="v_S7R_dhdesmo">	
	<math xmlns="http://www.w3.org/1998/Math/MathML">
		<apply> <times/><ci> vmax_S7R_dhdesmo </ci> 
			<apply> <divide/> <ci> dhdesmo_er </ci> 
				<apply> <plus/> <ci> dhdesmo_er </ci><ci> km_S7R_dhdesmo_dhdesmo_er </ci>   </apply>
			</apply>  
			<apply> <divide/> <ci> nadph_cyt </ci> 
				<apply> <plus/> <ci> nadph_cyt </ci><ci> km_S7R_dhdesmo_nadph_cyt </ci>   </apply>
			</apply>  
		</apply>
	</math>
</assignmentRule>
<assignmentRule variable="v_LATHOX_dhlath">	
	<math xmlns="http://www.w3.org/1998/Math/MathML">
		<apply> <times/><ci> vmax_LATHOX_dhlath </ci> 
			<apply> <divide/> <ci> dhlath_er </ci> 
				<apply> <plus/> <ci> dhlath_er </ci><ci> km_LATHOX_dhlath_dhlath_er </ci>   </apply>
			</apply>  
			<apply> <divide/> <ci> nadph_cyt </ci> 
				<apply> <plus/> <ci> nadph_cyt </ci><ci> km_LATHOX_dhlath_nadph_cyt </ci>   </apply>
			</apply>  
			<apply> <divide/> <ci> o2_cyt </ci> 
				<apply> <plus/> <ci> o2_cyt </ci><ci> km_LATHOX_dhlath_o2_cyt </ci>   </apply>
			</apply>  
		</apply>
	</math>
</assignmentRule>
<assignmentRule variable="v_LATHOX_lath">	
	<math xmlns="http://www.w3.org/1998/Math/MathML">
		<apply> <times/><ci> vmax_LATHOX_lath </ci> 
			<apply> <divide/> <ci> lath_er </ci> 
				<apply> <plus/> <ci> lath_er </ci><ci> km_LATHOX_lath_lath_er </ci>   </apply>
			</apply>  
			<apply> <divide/> <ci> nadph_cyt </ci> 
				<apply> <plus/> <ci> nadph_cyt </ci><ci> km_LATHOX_lath_nadph_cyt </ci>   </apply>
			</apply>  
			<apply> <divide/> <ci> o2_cyt </ci> 
				<apply> <plus/> <ci> o2_cyt </ci><ci> km_LATHOX_lath_o2_cyt </ci>   </apply>
			</apply>  
		</apply>
	</math>
</assignmentRule>
<assignmentRule variable="v_S78I_zymostenol">	
	<math xmlns="http://www.w3.org/1998/Math/MathML">
		<apply> <times/><ci> vmax_S78I_zymostenol </ci> 
			<apply> <divide/> 
				<apply> <minus/><ci> zymostenol_er </ci> <apply> <divide/> <ci> lath_er </ci> <ci> keq_S78I_zymostenol </ci>  </apply></apply>
				<apply> <plus/> <ci> zymostenol_er </ci><ci> km_S78I_zymostenol_zymostenol_er </ci>   </apply>
			</apply>  
		</apply>
	</math>
</assignmentRule>
<assignmentRule variable="v_S78I_zym">	
	<math xmlns="http://www.w3.org/1998/Math/MathML">
		<apply> <times/><ci> vmax_S78I_zym </ci> 
			<apply> <divide/> 
				<apply> <minus/><ci> zym_er </ci> <apply> <divide/> <ci> dhlath_er </ci> <ci> keq_S78I_zym </ci>  </apply></apply>
				<apply> <plus/> <ci> zym_er </ci><ci> km_S78I_zym_zym_er </ci>   </apply>
			</apply>  
		</apply>
	</math>
</assignmentRule>
<assignmentRule variable="v_3KSR_ddimkdihtmas">	
	<math xmlns="http://www.w3.org/1998/Math/MathML">
		<apply> <times/><ci> vmax_3KSR_ddimkdihtmas </ci> 
			<apply> <divide/> <ci> ddimkdihtmas_er </ci> 
				<apply> <plus/> <ci> ddimkdihtmas_er </ci><ci> km_3KSR_ddimkdihtmas_ddimkdihtmas_er </ci>   </apply>
			</apply>  
			<apply> <divide/> <ci> nadph_cyt </ci> 
				<apply> <plus/> <ci> nadph_cyt </ci><ci> km_3KSR_ddimkdihtmas_nadph_cyt </ci>   </apply>
			</apply>  
		</apply>
	</math>
</assignmentRule>
<assignmentRule variable="v_3KSR_dmkdihtmas">	
	<math xmlns="http://www.w3.org/1998/Math/MathML">
		<apply> <times/><ci> vmax_3KSR_dmkdihtmas </ci> 
			<apply> <divide/> <ci> dmkdihtmas_er </ci> 
				<apply> <plus/> <ci> dmkdihtmas_er </ci><ci> km_3KSR_dmkdihtmas_dmkdihtmas_er </ci>   </apply>
			</apply>  
			<apply> <divide/> <ci> nadph_cyt </ci> 
				<apply> <plus/> <ci> nadph_cyt </ci><ci> km_3KSR_dmkdihtmas_nadph_cyt </ci>   </apply>
			</apply>  
		</apply>
	</math>
</assignmentRule>
<assignmentRule variable="v_3KSR_ddimktmas">	
	<math xmlns="http://www.w3.org/1998/Math/MathML">
		<apply> <times/><ci> vmax_3KSR_ddimktmas </ci> 
			<apply> <divide/> <ci> ddimktmas_er </ci> 
				<apply> <plus/> <ci> ddimktmas_er </ci><ci> km_3KSR_ddimktmas_ddimktmas_er </ci>   </apply>
			</apply>  
			<apply> <divide/> <ci> nadph_cyt </ci> 
				<apply> <plus/> <ci> nadph_cyt </ci><ci> km_3KSR_ddimktmas_nadph_cyt </ci>   </apply>
			</apply>  
		</apply>
	</math>
</assignmentRule>
<assignmentRule variable="v_3KSR_dmktmas">	
	<math xmlns="http://www.w3.org/1998/Math/MathML">
		<apply> <times/><ci> vmax_3KSR_dmktmas </ci> 
			<apply> <divide/> <ci> dmktmas_er </ci> 
				<apply> <plus/> <ci> dmktmas_er </ci><ci> km_3KSR_dmktmas_dmktmas_er </ci>   </apply>
			</apply>  
			<apply> <divide/> <ci> nadph_cyt </ci> 
				<apply> <plus/> <ci> nadph_cyt </ci><ci> km_3KSR_dmktmas_nadph_cyt </ci>   </apply>
			</apply>  
		</apply>
	</math>
</assignmentRule>
<assignmentRule variable="v_CASDC_ddimdihtmasca">	
	<math xmlns="http://www.w3.org/1998/Math/MathML">
		<apply> <times/><ci> vmax_CASDC_ddimdihtmasca </ci> 
			<apply> <divide/> <ci> ddimdihtmasca_er </ci> 
				<apply> <plus/> <ci> ddimdihtmasca_er </ci><ci> km_CASDC_ddimdihtmasca_ddimdihtmasca_er </ci>   </apply>
			</apply>  
			<apply> <divide/> <ci> nad_cyt </ci> 
				<apply> <plus/> <ci> nad_cyt </ci><ci> km_CASDC_ddimdihtmasca_nad_cyt </ci>   </apply>
			</apply>  
		</apply>
	</math>
</assignmentRule>
<assignmentRule variable="v_CASDC_dmdihtmasca">	
	<math xmlns="http://www.w3.org/1998/Math/MathML">
		<apply> <times/><ci> vmax_CASDC_dmdihtmasca </ci> 
			<apply> <divide/> <ci> dmdihtmasca_er </ci> 
				<apply> <plus/> <ci> dmdihtmasca_er </ci><ci> km_CASDC_dmdihtmasca_dmdihtmasca_er </ci>   </apply>
			</apply>  
			<apply> <divide/> <ci> nad_cyt </ci> 
				<apply> <plus/> <ci> nad_cyt </ci><ci> km_CASDC_dmdihtmasca_nad_cyt </ci>   </apply>
			</apply>  
		</apply>
	</math>
</assignmentRule>
<assignmentRule variable="v_CASDC_ddimtmasca">	
	<math xmlns="http://www.w3.org/1998/Math/MathML">
		<apply> <times/><ci> vmax_CASDC_ddimtmasca </ci> 
			<apply> <divide/> <ci> ddimtmasca_er </ci> 
				<apply> <plus/> <ci> ddimtmasca_er </ci><ci> km_CASDC_ddimtmasca_ddimtmasca_er </ci>   </apply>
			</apply>  
			<apply> <divide/> <ci> nad_cyt </ci> 
				<apply> <plus/> <ci> nad_cyt </ci><ci> km_CASDC_ddimtmasca_nad_cyt </ci>   </apply>
			</apply>  
		</apply>
	</math>
</assignmentRule>
<assignmentRule variable="v_CASDC_dmtmasca">	
	<math xmlns="http://www.w3.org/1998/Math/MathML">
		<apply> <times/><ci> vmax_CASDC_dmtmasca </ci> 
			<apply> <divide/> <ci> dmtmasca_er </ci> 
				<apply> <plus/> <ci> dmtmasca_er </ci><ci> km_CASDC_dmtmasca_dmtmasca_er </ci>   </apply>
			</apply>  
			<apply> <divide/> <ci> nad_cyt </ci> 
				<apply> <plus/> <ci> nad_cyt </ci><ci> km_CASDC_dmtmasca_nad_cyt </ci>   </apply>
			</apply>  
		</apply>
	</math>
</assignmentRule>
<assignmentRule variable="v_MSO_dmdihtmas">	
	<math xmlns="http://www.w3.org/1998/Math/MathML">
		<apply> <times/><ci> vmax_MSO_dmdihtmas </ci> 
			<apply> <divide/> <ci> dmdihtmas_er </ci> 
				<apply> <plus/> <ci> dmdihtmas_er </ci><ci> km_MSO_dmdihtmas_dmdihtmas_er </ci>   </apply>
			</apply>  
			<apply> <divide/> <ci> nadph_cyt </ci> 
				<apply> <plus/> <ci> nadph_cyt </ci><ci> km_MSO_dmdihtmas_nadph_cyt </ci>   </apply>
			</apply>  
			<apply> <divide/> <ci> o2_cyt </ci> 
				<apply> <plus/> <ci> o2_cyt </ci><ci> km_MSO_dmdihtmas_o2_cyt </ci>   </apply>
			</apply>  
		</apply>
	</math>
</assignmentRule>
<assignmentRule variable="v_MSO_dihtmas">	
	<math xmlns="http://www.w3.org/1998/Math/MathML">
		<apply> <times/><ci> vmax_MSO_dihtmas </ci> 
			<apply> <divide/> <ci> dihtmas_er </ci> 
				<apply> <plus/> <ci> dihtmas_er </ci><ci> km_MSO_dihtmas_dihtmas_er </ci>   </apply>
			</apply>  
			<apply> <divide/> <ci> nadph_cyt </ci> 
				<apply> <plus/> <ci> nadph_cyt </ci><ci> km_MSO_dihtmas_nadph_cyt </ci>   </apply>
			</apply>  
			<apply> <divide/> <ci> o2_cyt </ci> 
				<apply> <plus/> <ci> o2_cyt </ci><ci> km_MSO_dihtmas_o2_cyt </ci>   </apply>
			</apply>  
		</apply>
	</math>
</assignmentRule>
<assignmentRule variable="v_MSO_dmtmas">	
	<math xmlns="http://www.w3.org/1998/Math/MathML">
		<apply> <times/><ci> vmax_MSO_dmtmas </ci> 
			<apply> <divide/> <ci> dmtmas_er </ci> 
				<apply> <plus/> <ci> dmtmas_er </ci><ci> km_MSO_dmtmas_dmtmas_er </ci>   </apply>
			</apply>  
			<apply> <divide/> <ci> nadph_cyt </ci> 
				<apply> <plus/> <ci> nadph_cyt </ci><ci> km_MSO_dmtmas_nadph_cyt </ci>   </apply>
			</apply>  
			<apply> <divide/> <ci> o2_cyt </ci> 
				<apply> <plus/> <ci> o2_cyt </ci><ci> km_MSO_dmtmas_o2_cyt </ci>   </apply>
			</apply>  
		</apply>
	</math>
</assignmentRule>
<assignmentRule variable="v_MSO_tmas">	
	<math xmlns="http://www.w3.org/1998/Math/MathML">
		<apply> <times/><ci> vmax_MSO_tmas </ci> 
			<apply> <divide/> <ci> tmas_er </ci> 
				<apply> <plus/> <ci> tmas_er </ci><ci> km_MSO_tmas_tmas_er </ci>   </apply>
			</apply>  
			<apply> <divide/> <ci> nadph_cyt </ci> 
				<apply> <plus/> <ci> nadph_cyt </ci><ci> km_MSO_tmas_nadph_cyt </ci>   </apply>
			</apply>  
			<apply> <divide/> <ci> o2_cyt </ci> 
				<apply> <plus/> <ci> o2_cyt </ci><ci> km_MSO_tmas_o2_cyt </ci>   </apply>
			</apply>  
		</apply>
	</math>
</assignmentRule>
<assignmentRule variable="v_S14R_dihffmas">	
	<math xmlns="http://www.w3.org/1998/Math/MathML">
		<apply> <times/><ci> vmax_S14R_dihffmas </ci> 
			<apply> <divide/> <ci> dihffmas_er </ci> 
				<apply> <plus/> <ci> dihffmas_er </ci><ci> km_S14R_dihffmas_dihffmas_er </ci>   </apply>
			</apply>  
			<apply> <divide/> <ci> nadph_cyt </ci> 
				<apply> <plus/> <ci> nadph_cyt </ci><ci> km_S14R_dihffmas_nadph_cyt </ci>   </apply>
			</apply>  
		</apply>
	</math>
</assignmentRule>
<assignmentRule variable="v_S14R_ffmas">	
	<math xmlns="http://www.w3.org/1998/Math/MathML">
		<apply> <times/><ci> vmax_S14R_ffmas </ci> 
			<apply> <divide/> <ci> ffmas_er </ci> 
				<apply> <plus/> <ci> ffmas_er </ci><ci> km_S14R_ffmas_ffmas_er </ci>   </apply>
			</apply>  
			<apply> <divide/> <ci> nadph_cyt </ci> 
				<apply> <plus/> <ci> nadph_cyt </ci><ci> km_S14R_ffmas_nadph_cyt </ci>   </apply>
			</apply>  
		</apply>
	</math>
</assignmentRule>
<assignmentRule variable="v_S14DM_dihlan">	
	<math xmlns="http://www.w3.org/1998/Math/MathML">
		<apply> <times/><ci> vmax_S14DM_dihlan </ci> 
			<apply> <divide/> <ci> dihlan_er </ci> 
				<apply> <plus/> <ci> dihlan_er </ci><ci> km_S14DM_lan_dihlan_er </ci>   </apply>
			</apply>  
			<apply> <divide/> <ci> nadph_cyt </ci> 
				<apply> <plus/> <ci> nadph_cyt </ci><ci> km_S14DM_dihlan_nadph_cyt </ci>   </apply>
			</apply>  
			<apply> <divide/> <ci> o2_cyt </ci> 
				<apply> <plus/> <ci> o2_cyt </ci><ci> km_S14DM_dihlan_o2_cyt </ci>   </apply>
			</apply> 
		</apply>
	</math>
</assignmentRule>
<assignmentRule variable="v_S14DM_lan">	
	<math xmlns="http://www.w3.org/1998/Math/MathML">
		<apply> <times/><ci> vmax_S14DM_lan </ci> 
			<apply> <divide/> <ci> lan_er </ci> 
				<apply> <plus/> <ci> lan_er </ci><ci> km_S14DM_lan_lan_er </ci>   </apply>
			</apply>  
			<apply> <divide/> <ci> nadph_cyt </ci> 
				<apply> <plus/> <ci> nadph_cyt </ci><ci> km_S14DM_lan_nadph_cyt </ci>   </apply>
			</apply>  
			<apply> <divide/> <ci> o2_cyt </ci> 
				<apply> <plus/> <ci> o2_cyt </ci><ci> km_S14DM_lan_o2_cyt </ci>   </apply>
			</apply> 
		</apply>
	</math>
</assignmentRule>
<assignmentRule variable="v_OSC">	
	<math xmlns="http://www.w3.org/1998/Math/MathML">
		<apply> <times/><ci> vmax_OSC </ci> 
			<apply> <divide/> <ci> sqe_cyt </ci> 
				<apply> <plus/> <ci> sqe_cyt </ci><ci> km_OSC_sqe_cyt </ci>   </apply>
			</apply>  
		</apply>
	</math>
</assignmentRule>
<assignmentRule variable="v_SQE">	
	<math xmlns="http://www.w3.org/1998/Math/MathML">
		<apply> <times/><ci> vmax_SQE </ci> 
			<apply> <divide/> <ci> squ_cyt </ci> 
				<apply> <plus/> <ci> squ_cyt </ci><ci> km_SQE_squ_cyt </ci>   </apply>
			</apply>  
			<apply> <divide/> <ci> nadph_cyt </ci> 
				<apply> <plus/> <ci> nadph_cyt </ci><ci> km_SQE_nadph_cyt </ci>   </apply>
			</apply>  
			<apply> <divide/> <ci> o2_cyt </ci> 
				<apply> <plus/> <ci> o2_cyt </ci><ci> km_SQE_o2_cyt </ci>   </apply>
			</apply> 
		</apply>
	</math>
</assignmentRule>
<assignmentRule variable="v_SQS_nadh">	
	<math xmlns="http://www.w3.org/1998/Math/MathML">
		<apply> <times/><ci> vmax_SQS_nadh </ci> 
			<apply> <divide/> <ci> fpp_cyt </ci> 
				<apply> <plus/> <ci> fpp_cyt </ci><ci> km_SQS_nadh_fpp_cyt </ci>   </apply>
			</apply>  
			<apply> <divide/> <ci> fpp_cyt </ci> 
				<apply> <plus/> <ci> fpp_cyt </ci><ci> km_SQS_nadh_fpp_cyt </ci>   </apply>
			</apply>  
			<apply> <divide/> <ci> nadh_cyt </ci> 
				<apply> <plus/> <ci> nadh_cyt </ci><ci> km_SQS_nadh_nadh_cyt </ci>   </apply>
			</apply> 
		</apply>
	</math>
</assignmentRule>
<assignmentRule variable="v_SQS_nadph">	
	<math xmlns="http://www.w3.org/1998/Math/MathML">
		<apply> <times/><ci> vmax_SQS_nadph </ci> 
			<apply> <divide/> <ci> fpp_cyt </ci> 
				<apply> <plus/> <ci> fpp_cyt </ci><ci> km_SQS_nadph_fpp_cyt </ci>   </apply>
			</apply>  
			<apply> <divide/> <ci> fpp_cyt </ci> 
				<apply> <plus/> <ci> fpp_cyt </ci><ci> km_SQS_nadph_fpp_cyt </ci>   </apply>
			</apply>  
			<apply> <divide/> <ci> nadph_cyt </ci> 
				<apply> <plus/> <ci> nadph_cyt </ci><ci> km_SQS_nadph_nadph_cyt </ci>   </apply>
			</apply> 
		</apply>
	</math>
</assignmentRule>
<assignmentRule variable="v_FPPS">	
	<math xmlns="http://www.w3.org/1998/Math/MathML">
		<apply> <times/><ci> vmax_FPPS </ci> 
			<apply> <divide/> <ci> ipp_cyt </ci> 
				<apply> <plus/> <ci> ipp_cyt </ci><ci> km_FPPS_ipp_cyt </ci>   </apply>
			</apply>  
			<apply> <divide/> <ci> gpp_cyt </ci> 
				<apply> <plus/> <ci> gpp_cyt </ci><ci> km_FPPS_gpp_cyt </ci>   </apply>
			</apply> 
		</apply>
	</math>
</assignmentRule>
<assignmentRule variable="v_GPPS">	
	<math xmlns="http://www.w3.org/1998/Math/MathML">
		<apply> <times/><ci> vmax_GPPS </ci> 
			<apply> <divide/> <ci> ipp_cyt </ci> 
				<apply> <plus/> <ci> ipp_cyt </ci><ci> km_GPPS_ipp_cyt </ci>   </apply>
			</apply>  
			<apply> <divide/> <ci> dmpp_cyt </ci> 
				<apply> <plus/> <ci> dmpp_cyt </ci><ci> km_GPPS_dmpp_cyt </ci>   </apply>
			</apply> 
		</apply>
	</math>
</assignmentRule>
<assignmentRule variable="v_IPPI">	
	<math xmlns="http://www.w3.org/1998/Math/MathML">
        <apply> <times/> <ci> vmax_IPPI </ci> 
			<apply> <divide/>
				<apply> <minus/> <ci> ipp_cyt </ci> <apply> <divide/> <ci> dmpp_cyt </ci><ci> keq_IPPI </ci> </apply> </apply> 
				<apply> <plus/> <ci> ONE </ci> 
					<apply> <divide/> <ci> ipp_cyt </ci><ci> km_IPPI_ipp_cyt </ci> </apply>
					<apply> <divide/> <ci> dmpp_cyt </ci><ci> km_IPPI_dmpp_cyt </ci> </apply>  
				</apply> 
			</apply>
		</apply>  
	</math>
</assignmentRule>
<assignmentRule variable="km_MDP_atp_cyt">	
	<math xmlns="http://www.w3.org/1998/Math/MathML">
		<apply> <times/> <ci> k0_MDP_atp_cyt </ci> 
			<apply> <plus/> <ci> ONE </ci>  <apply> <divide/> <ci> gpp_cyt </ci> <ci> ki_MDP_gpp_cyt </ci>  </apply> </apply> 
		</apply>
	</math>
</assignmentRule>
<assignmentRule variable="v_MDP">	
	<math xmlns="http://www.w3.org/1998/Math/MathML">
		<apply> <times/><ci> vmax_MDP </ci> 
			<apply> <divide/> <ci> mev5pp_cyt </ci> 
				<apply> <plus/> <ci> mev5pp_cyt </ci><ci> km_MDP_mev5pp_cyt </ci>   </apply>
			</apply>  
			<apply> <divide/> <ci> atp_cyt </ci> 
				<apply> <plus/> <ci> atp_cyt </ci><ci> km_MDP_atp_cyt </ci>   </apply>
			</apply> 
		</apply>
	</math>
</assignmentRule>

<assignmentRule variable="v_MEVPK">	
	<math xmlns="http://www.w3.org/1998/Math/MathML">
		<apply> <times/><ci> vmax_MEVPK </ci> 
			<apply> <divide/> <ci> mev5p_cyt </ci> 
				<apply> <plus/> <ci> mev5p_cyt </ci><ci> km_MEVPK_mev5p_cyt </ci>   </apply>
			</apply>  
			<apply> <divide/> <ci> atp_cyt </ci> 
				<apply> <plus/> <ci> atp_cyt </ci><ci> km_MEVPK_atp_cyt </ci>   </apply>
			</apply> 
		</apply>
	</math>
</assignmentRule>
<assignmentRule variable="km_MEVK_atp_cyt">	
	<math xmlns="http://www.w3.org/1998/Math/MathML">
		<apply> <times/> <ci> k0_MEVK_atp_cyt </ci> 
			<apply> <plus/> <ci> ONE </ci>  <apply> <divide/> <ci> fpp_cyt </ci> <ci> ki_MEVK_fpp_cyt </ci>  </apply> </apply> 
			<apply> <plus/> <ci> ONE </ci>  <apply> <divide/> <ci> gpp_cyt </ci> <ci> ki_MEVK_gpp_cyt </ci>  </apply> </apply> 
		</apply>
	</math>
</assignmentRule>
<assignmentRule variable="v_MEVK">	
	<math xmlns="http://www.w3.org/1998/Math/MathML">
		<apply> <times/><ci> vmax_MEVK </ci> 
			<apply> <divide/> <ci> mev_cyt </ci> 
				<apply> <plus/> <ci> mev_cyt </ci><ci> km_MEVK_mev_cyt </ci>   </apply>
			</apply>  
			<apply> <divide/> <ci> atp_cyt </ci> 
				<apply> <plus/> <ci> atp_cyt </ci><ci> km_MEVK_atp_cyt </ci>   </apply>
			</apply> 
		</apply>
	</math>
</assignmentRule>

<assignmentRule variable="vmax_HMGR">	
	<math xmlns="http://www.w3.org/1998/Math/MathML">
		<apply> <times/><ci> v0_HMGR </ci>
			<apply> <minus/> <ci> ONE </ci> <ci> gamma_HMGR </ci></apply> 
		</apply> 
	</math>
</assignmentRule>

<assignmentRule variable="v_HMGR">	
	<math xmlns="http://www.w3.org/1998/Math/MathML">
		<apply> <times/><ci> vmax_HMGR </ci> 
			<apply> <divide/> <ci> hmgcoa_cyt </ci> 
				<apply> <plus/> <ci> hmgcoa_cyt </ci><ci> km_HMGR_hmgcoa_cyt </ci>   </apply>
			</apply>  
			<apply> <divide/> <ci> nadph_cyt </ci> 
				<apply> <plus/> <ci> nadph_cyt </ci><ci> km_HMGR_nadph_cyt </ci>   </apply>
			</apply> 
			<apply> <divide/> <ci> nadph_cyt </ci> 
				<apply> <plus/> <ci> nadph_cyt </ci><ci> km_HMGR_nadph_cyt </ci>   </apply>
			</apply> 
		</apply>
	</math>
</assignmentRule>
<assignmentRule variable="v_HMG_lys_cyt">	
	<math xmlns="http://www.w3.org/1998/Math/MathML">
		<apply> <times/><ci> vmax_HMG_lys_cyt </ci> 
			<apply> <divide/> <ci> hmgcoa_cyt </ci> 
				<apply> <plus/> <ci> hmgcoa_cyt </ci><ci> km_HMG_lys_cyt_hmgcoa_cyt </ci>   </apply>
			</apply>  
		</apply>
	</math>
</assignmentRule>
<assignmentRule variable="km_HMG_syn_cyt_acoa_cyt">	
	<math xmlns="http://www.w3.org/1998/Math/MathML">
		<apply> <times/> <ci> k0_HMG_syn_cyt_acoa_cyt </ci> 
			<apply> <plus/> <ci> ONE </ci>  <apply> <divide/> <ci> kc4coa_cyt </ci> <ci> ki_HMG_syn_cyt_kc4coa_cyt </ci>  </apply> </apply> 
		</apply>
	</math>
</assignmentRule>
<assignmentRule variable="v_HMG_syn_cyt">	
	<math xmlns="http://www.w3.org/1998/Math/MathML">
		<apply> <times/><ci> vmax_HMG_syn_cyt </ci> 
			<apply> <divide/> <ci> acoa_cyt </ci> 
				<apply> <plus/> <ci> acoa_cyt </ci><ci> km_HMG_syn_cyt_acoa_cyt </ci>   </apply>
			</apply>  
			<apply> <divide/> <ci> kc4coa_cyt </ci> 
				<apply> <plus/> <ci> kc4coa_cyt </ci><ci> km_HMG_syn_cyt_kc4coa_cyt </ci>   </apply>
			</apply>
			<apply> <divide/> <ci> ONE </ci>
				<apply> <plus/> <ci> ONE </ci> 
					<apply> <divide/> <ci> hmgcoa_cyt </ci> <ci> ki_HMG_syn_cyt_hmgcoa_cyt </ci>  </apply>
				</apply>
			</apply>
		</apply>
	</math>
</assignmentRule>
<assignmentRule variable="km_3kt_kc4coa_cyt_kc4coa_cyt">	
	<math xmlns="http://www.w3.org/1998/Math/MathML">
		<apply> <times/> <ci> k0_3kt_kc4coa_cyt_kc4coa_cyt </ci> 
			<apply> <plus/> <ci> ONE </ci>  <apply> <divide/> <ci> coa_cyt </ci> <ci> ki_3kt_kc4coa_cyt_coa_cyt </ci>  </apply> </apply> 
		</apply>
	</math>
</assignmentRule>
<assignmentRule variable="v_3kt_kc4coa_cyt">	
	<math xmlns="http://www.w3.org/1998/Math/MathML">
        <apply> <times/>  <ci> vmax_3kt_kc4coa_cyt </ci>
			<apply> <divide/> 
				<apply> <minus/> 
					<apply> <times/> <ci> kc4coa_cyt </ci><ci> coa_cyt </ci>  </apply> 
					<apply> <times/> <ci> acoa_cyt </ci> <apply> <divide/> <ci> acoa_cyt </ci><ci> keq_3kt_kc4coa_cyt </ci> </apply> </apply>  </apply>
				<apply> <minus/> <apply> <plus/>  
					<apply> <times/> 
						<apply> <plus/><ci> ONE </ci> <apply> <divide/> <ci> kc4coa_cyt </ci><ci> km_3kt_kc4coa_cyt_kc4coa_cyt </ci> </apply>  </apply>
						<apply> <plus/><ci> ONE </ci> <apply> <divide/> <ci> coa_cyt </ci><ci> km_3kt_kc4coa_cyt_coa_cyt </ci> </apply>   </apply></apply>
					<apply> <times/> 
						<apply>	<plus/><ci> ONE </ci> <apply> <divide/> <ci> acoa_cyt </ci><ci> km_3kt_kc4coa_cyt_acoa_cyt </ci> </apply>   </apply>
						<apply> <plus/><ci> ONE </ci> <apply> <divide/> <ci> acoa_cyt </ci><ci> km_3kt_kc4coa_cyt_acoa_cyt </ci> </apply>   </apply>  </apply>  </apply>
					<ci> ONE </ci> </apply>
				</apply>		
		</apply>  
	</math>
</assignmentRule>
<assignmentRule variable="v_ACACCOA_syn">	
	<math xmlns="http://www.w3.org/1998/Math/MathML">
		<apply> <times/><ci> vmax_ACACCOA_syn </ci> 
			<apply> <divide/> <ci> acac_cyt </ci> 
				<apply> <plus/> <ci> acac_cyt </ci><ci> km_ACACCOA_syn_acac_cyt </ci>   </apply>
			</apply>  
			<apply> <divide/> <ci> atp_cyt </ci> 
				<apply> <plus/> <ci> atp_cyt </ci><ci> km_ACACCOA_syn_atp_cyt </ci>   </apply>
			</apply>  
			<apply> <divide/> <ci> coa_cyt </ci> 
				<apply> <plus/> <ci> coa_cyt </ci><ci> km_ACACCOA_syn_coa_cyt </ci>   </apply>
			</apply>  
		</apply>
	</math>
</assignmentRule>
<assignmentRule variable="v_BHT_exp">	
	<math xmlns="http://www.w3.org/1998/Math/MathML">
        <apply> <times/> <ci> vmax_BHT_exp </ci> 
			<apply> <divide/>
				<apply> <minus/> <ci> bhbut_ext </ci>  <ci> bhbut_cyt </ci> </apply> 
				<apply> <plus/> <ci> ONE </ci> 
					<apply> <divide/> <ci> bhbut_ext </ci><ci> km_BHT_exp_bhbut_ext </ci> </apply>
					<apply> <divide/> <ci> bhbut_cyt </ci><ci> km_BHT_exp_bhbut_cyt </ci> </apply>  
				</apply> 
			</apply>
		</apply>  
	</math>
</assignmentRule>
<assignmentRule variable="v_ACACT_exp">	
	<math xmlns="http://www.w3.org/1998/Math/MathML">
        <apply> <times/> <ci> vmax_ACACT_exp </ci> 
			<apply> <divide/>
				<apply> <minus/> <ci> acac_ext </ci>  <ci> acac_cyt </ci> </apply> 
				<apply> <plus/> <ci> ONE </ci> 
					<apply> <divide/> <ci> acac_ext </ci><ci> km_ACACT_exp_acac_ext </ci> </apply>
					<apply> <divide/> <ci> acac_cyt </ci><ci> km_ACACT_exp_acac_cyt </ci> </apply>  
				</apply> 
			</apply>
		</apply>  
	</math>
</assignmentRule>
<assignmentRule variable="v_BHT">	
	<math xmlns="http://www.w3.org/1998/Math/MathML">
		<apply> <times/><ci> vmax_BHT </ci> 
			<apply> <divide/> <ci> bhbut_mito </ci> 
				<apply> <plus/> <ci> bhbut_mito </ci><ci> km_BHT_bhbut_mito </ci>   </apply>
			</apply>  
		</apply>
	</math>
</assignmentRule>
<assignmentRule variable="v_ACACT">	
	<math xmlns="http://www.w3.org/1998/Math/MathML">
		<apply> <times/><ci> vmax_ACACT </ci> 
			<apply> <divide/> <ci> acac_mito </ci> 
				<apply> <plus/> <ci> acac_mito </ci><ci> km_ACACT_acac_mito </ci>   </apply>
			</apply>  
		</apply>
	</math>
</assignmentRule>
<assignmentRule variable="keq_BHDH">	
	<math xmlns="http://www.w3.org/1998/Math/MathML">
		<apply> <times/>  <ci> keq0_BHDH </ci> <apply> <divide/><ci> h_mito </ci><ci> h_cyt </ci>  </apply></apply>
	</math>
</assignmentRule>
<assignmentRule variable="km_BHDH_nadh_mito">	
	<math xmlns="http://www.w3.org/1998/Math/MathML">
		<apply> <divide/> <ci> k0_BHDH_nadh_mito </ci> 
			<apply> <plus/> <ci> ONE </ci>  <apply> <divide/> <ci> nad_mito </ci> <ci> ki_BHDH_nad_mito_nadh </ci>  </apply> </apply> 
		</apply>
	</math>
</assignmentRule>
<assignmentRule variable="km_BHDH_nad_mito">	
	<math xmlns="http://www.w3.org/1998/Math/MathML">
		<apply> <divide/> <ci> k0_BHDH_nad_mito </ci> 
			<apply> <plus/> <ci> ONE </ci>  <apply> <divide/> <ci> nadh_mito </ci> <ci> ki_BHDH_nadh_mito_nad </ci>  </apply> </apply> 
		</apply>
	</math>
</assignmentRule>
<assignmentRule variable="v_BHDH">	
	<math xmlns="http://www.w3.org/1998/Math/MathML">
        <apply> <times/>  <ci> vmax_BHDH </ci>
			<apply> <divide/> 
				<apply> <minus/> 
					<apply> <times/> <ci> acac_mito </ci><ci> nadh_mito </ci>  </apply> 
					<apply> <times/> <ci> bhbut_mito </ci> <apply> <divide/> <ci> nad_mito </ci><ci> keq_BHDH </ci> </apply> </apply>  </apply>
				<apply> <minus/> <apply> <plus/>  
					<apply> <times/> 
						<apply> <plus/><ci> ONE </ci> <apply> <divide/> <ci> acac_mito </ci><ci> km_BHDH_acac_mito </ci> </apply>  </apply>
						<apply> <plus/><ci> ONE </ci> <apply> <divide/> <ci> nadh_mito </ci><ci> km_BHDH_nadh_mito </ci> </apply>   </apply></apply>
					<apply> <times/> 
						<apply>	<plus/><ci> ONE </ci> <apply> <divide/> <ci> bhbut_mito </ci><ci> km_BHDH_bhbut_mito </ci> </apply>   </apply>
						<apply> <plus/><ci> ONE </ci> <apply> <divide/> <ci> nad_mito </ci><ci> km_BHDH_nad_mito </ci> </apply>   </apply>  </apply>  </apply>
					<ci> ONE </ci> </apply>
				</apply>		
		</apply>  
	</math>
</assignmentRule>
<assignmentRule variable="v_HMG_lys">	
	<math xmlns="http://www.w3.org/1998/Math/MathML">
		<apply> <times/><ci> vmax_HMG_lys </ci> 
			<apply> <divide/> <ci> hmgcoa_mito </ci> 
				<apply> <plus/> <ci> hmgcoa_mito </ci><ci> km_HMG_lys_hmgcoa_mito </ci>   </apply>
			</apply>  
		</apply>
	</math>
</assignmentRule>
<assignmentRule variable="km_HMG_syn_acoa_mito">	
	<math xmlns="http://www.w3.org/1998/Math/MathML">
		<apply> <times/> <ci> k0_HMG_syn_acoa_mito </ci> 
			<apply> <plus/> <ci> ONE </ci>  <apply> <divide/> <ci> kc4coa_mito </ci> <ci> ki_HMG_syn_kc4coa_mito </ci>  </apply> </apply> 
		</apply>
	</math>
</assignmentRule>
<assignmentRule variable="v_HMG_syn">	
	<math xmlns="http://www.w3.org/1998/Math/MathML">
		<apply> <times/><ci> vmax_HMG_syn </ci> 
			<apply> <divide/> <ci> acoa_mito </ci> 
				<apply> <plus/> <ci> acoa_mito </ci><ci> km_HMG_syn_acoa_mito </ci>   </apply>
			</apply>  
			<apply> <divide/> <ci> kc4coa_mito </ci> 
				<apply> <plus/> <ci> kc4coa_mito </ci><ci> km_HMG_syn_kc4coa_mito </ci>   </apply>
			</apply>  
		</apply>
	</math>
</assignmentRule>
<assignmentRule variable="v_CEE">	
	<math xmlns="http://www.w3.org/1998/Math/MathML">
		<apply> <times/>
			<ci> vmax_CEE </ci>
			<ci> sur_ld </ci>
			<ci> gamma </ci>
			<apply> <divide/> <ci> ce_ld </ci> 
				<apply> <plus/> <ci> ce_ld </ci><ci> km_CEE_ce_ld </ci>   </apply>
			</apply>  
		</apply>
	</math>
</assignmentRule>
<assignmentRule variable="v_MAGL">	
	<math xmlns="http://www.w3.org/1998/Math/MathML">
		<apply> <times/>
			<ci> vmax_MAGL </ci>
			<ci> sur_ld </ci>
			<apply> <divide/> <ci> mag_ld </ci> 
				<apply> <plus/> <ci> mag_ld </ci><ci> km_MAGL_mag_ld </ci>   </apply>
			</apply>  
		</apply>
	</math>
</assignmentRule>
<assignmentRule variable="v_HSL">	
	<math xmlns="http://www.w3.org/1998/Math/MathML">
		<apply> <times/>
			<ci> vmax_HSL </ci>
			<ci> sur_ld </ci>
			<ci> gamma </ci>
			<apply> <divide/> <ci> dag_ld </ci> 
				<apply> <plus/> <ci> dag_ld </ci><ci> km_HSL_dag_ld </ci>   </apply>
			</apply>  
		</apply>
	</math>
</assignmentRule>
<assignmentRule variable="v_ATGL">	
	<math xmlns="http://www.w3.org/1998/Math/MathML">
		<apply> <times/>
			<ci> vmax_ATGL </ci>
			<ci> sur_ld </ci>
			<ci> gamma </ci>
			<apply> <divide/> <ci> tag_ld </ci> 
				<apply> <plus/> <ci> tag_ld </ci><ci> km_ATGL_tag_ld </ci>   </apply>
			</apply>  
		</apply>
	</math>
</assignmentRule>
<assignmentRule variable="v_VLDL_ex_ce">	
	<math xmlns="http://www.w3.org/1998/Math/MathML">
		<apply> <times/><ci> vmax_VLDL_ex_ce </ci> 
			<apply> <divide/> <ci> ce_vldl </ci> 
				<apply> <plus/> <ci> ce_vldl </ci><ci> km_VLDL_ex_ce_ce_vldl </ci>   </apply>
			</apply>  
		</apply>
	</math>
</assignmentRule>
<assignmentRule variable="v_VLDL_ex_tag">	
	<math xmlns="http://www.w3.org/1998/Math/MathML">
		<apply> <times/><ci> vmax_VLDL_ex_tag </ci> 
			<apply> <divide/> <ci> tag_vldl </ci> 
				<apply> <plus/> <ci> tag_vldl </ci><ci> km_VLDL_ex_tag_tag_vldl </ci>   </apply>
			</apply>  
		</apply>
	</math>
</assignmentRule>
<assignmentRule variable="vmax_MTP_ce">	
	<math xmlns="http://www.w3.org/1998/Math/MathML">
		<apply> <times/> <ci> vmax_MTP_tag </ci> <ci> r_MTP_tag2ce </ci>   </apply>
	</math>
</assignmentRule>
<assignmentRule variable="v_MTP_ce">	
	<math xmlns="http://www.w3.org/1998/Math/MathML">
		<apply> <times/><ci> vmax_MTP_ce </ci>
			<ci> apoB_er </ci> 
			<apply> <divide/> <ci> ce_er </ci> 
				<apply> <plus/> <ci> ce_er </ci><ci> km_MTP_ce_ce_er </ci>   </apply>
			</apply>  
		</apply>
	</math>
</assignmentRule>
<assignmentRule variable="v_MTP_tag">	
	<math xmlns="http://www.w3.org/1998/Math/MathML">
		<apply> <times/><ci> vmax_MTP_tag </ci>
			<ci> apoB_er </ci> 
			<apply> <divide/> <ci> tag_er </ci> 
				<apply> <plus/> <ci> tag_er </ci><ci> km_MTP_tag_tag_er </ci>   </apply>
			</apply>  
		</apply>
	</math>
</assignmentRule>
<assignmentRule variable="v_ApoB_deg">	
	<math xmlns="http://www.w3.org/1998/Math/MathML">
		<apply> <times/>   
			<ci> vmax_ApoB_deg </ci>
			<ci> apoB_er </ci>
			<apply> <plus/>
				<apply> <minus/> <ci> ONE </ci> <ci> k_ApoB_deg </ci>  </apply>
				<apply> <times/>   
					<ci> k_ApoB_deg </ci> 
					<apply> <divide/> <ci> ins </ci>  <apply> <plus/> <ci> ins </ci> <ci> km_ApoB_syn_ins </ci>    </apply></apply>
				</apply>
			</apply>
		</apply>
	</math>
</assignmentRule>
<assignmentRule variable="v_ApoB_syn">	
	<math xmlns="http://www.w3.org/1998/Math/MathML">
		<ci> vmax_ApoB_syn </ci> 
	</math>
</assignmentRule>
<assignmentRule variable="v_LD_syn_ce">	
	<math xmlns="http://www.w3.org/1998/Math/MathML">
		<apply> <times/><ci> vmax_LD_syn_ce </ci> 
			<apply> <divide/> <ci> ce_er </ci> 
				<apply> <plus/> <ci> ce_er </ci><ci> km_LD_syn_ce_ce_er </ci>   </apply>
			</apply>  
		</apply>
	</math>
</assignmentRule>
<assignmentRule variable="v_LD_syn_tag">	
	<math xmlns="http://www.w3.org/1998/Math/MathML">
		<apply> <times/><ci> vmax_LD_syn_tag </ci> 
			<apply> <divide/> <ci> tag_er </ci> 
				<apply> <plus/> <ci> tag_er </ci><ci> km_LD_syn_tag_tag_er </ci>   </apply>
			</apply>  
		</apply>
	</math>
</assignmentRule>

<assignmentRule variable="v_GLN_syn">	
	<math xmlns="http://www.w3.org/1998/Math/MathML">
		<apply> <times/><ci> vmax_GLN_syn </ci> 
			<apply> <divide/> <ci> atp_cyt </ci> 
				<apply> <plus/> <ci> atp_cyt </ci><ci> km_GLN_syn_atp_cyt </ci>   </apply>
			</apply>  
			<apply> <divide/> <ci> glu_cyt </ci> 
				<apply> <plus/> <ci> glu_cyt </ci><ci> km_GLN_syn_glu_cyt </ci>   </apply>
			</apply>  
			<apply> <divide/> <ci> nh3_cyt </ci> 
				<apply> <plus/> <ci> nh3_cyt </ci><ci> km_GLN_syn_nh3_cyt </ci>   </apply>
			</apply>  
		</apply>
	</math>
</assignmentRule>
<assignmentRule variable="v_GLNT_cyt">	
	<math xmlns="http://www.w3.org/1998/Math/MathML">
        <apply> <times/>  <ci> vmax_GLNT_cyt </ci>
			<apply> <divide/> 
				<apply> <minus/> 
					<apply> <times/> <ci> gln_ext </ci><ci> na_ext </ci>  </apply> 
					<apply> <times/> <ci> gln_cyt </ci><ci> na_cyt </ci> </apply>  
				</apply>
				<apply> <plus/> <ci> gln_ext </ci><ci> km_GLNT_cyt_gln_ext </ci> </apply>
			</apply>
		</apply>
	</math>
</assignmentRule>
<assignmentRule variable="v_SDH">	
	<math xmlns="http://www.w3.org/1998/Math/MathML">
		<apply> <times/><ci> vmax_SDH </ci> 
			<apply> <divide/> <ci> ser_cyt </ci> 
				<apply> <plus/> <ci> ser_cyt </ci><ci> km_SDH_ser_cyt </ci>   </apply>
			</apply>  
		</apply>
	</math>
</assignmentRule>

<assignmentRule variable="v_SERT">	
	<math xmlns="http://www.w3.org/1998/Math/MathML">
        <apply> <times/>  <ci> vmax_SERT </ci>
			<apply> <divide/> 
				<apply> <minus/> 
					<ci> ser_ext </ci> 
					<apply> <times/> <ci> ser_cyt </ci>
						<apply> <divide/><ci> na_cyt </ci><ci> na_ext </ci> </apply>
					</apply>  
				</apply>
				<apply> <plus/> <ci> ser_ext </ci><ci> km_SERT_ser_ext </ci>    </apply>
			</apply>
		</apply>
	</math>
</assignmentRule>
<assignmentRule variable="v_ALAxT">	
	<math xmlns="http://www.w3.org/1998/Math/MathML">
        <apply> <times/>  <ci> vmax_ALAxT </ci>
			<apply> <divide/> 
				<apply> <minus/> 
					<ci> ala_ext </ci> 
					<apply> <times/> <ci> ala_cyt </ci>
						<apply> <divide/><ci> na_cyt </ci><ci> na_ext </ci> </apply>
					</apply>  
				</apply>
				<apply> <plus/> <ci> ala_ext </ci><ci> km_ALAxT_ala_ext </ci>    </apply>
			</apply>
		</apply>
	</math>
</assignmentRule>
<assignmentRule variable="v_GLUT_cyt">	
	<math xmlns="http://www.w3.org/1998/Math/MathML">
        <apply> <times/>  <ci> vmax_GLUT_cyt </ci>
			<apply> <divide/> 
				<apply> <minus/> 
					<ci> glu_ext </ci> 
					<apply> <times/> <ci> glu_cyt </ci>
						<apply> <divide/><ci> na_cyt </ci><ci> na_ext </ci> </apply>
					</apply>  
				</apply>
				<apply> <plus/><ci> ONE </ci> <apply> <divide/> <ci> glu_ext </ci><ci> km_GLUT_cyt_glu_ext </ci> </apply>   </apply>
			</apply>
		</apply>
	</math>
</assignmentRule>

<assignmentRule variable="v_AAT">	
	<math xmlns="http://www.w3.org/1998/Math/MathML">
        <apply> <times/>  <ci> vmax_AAT </ci>
			<apply> <divide/> 
				<apply> <minus/> 
					<apply> <times/> <ci> akg_cyt </ci><ci> ala_cyt </ci>  </apply> 
					<apply> <times/> <ci> glu_cyt </ci> <apply> <divide/> <ci> pyr_cyt </ci><ci> keq_AAT </ci> </apply> </apply>  </apply>
				<apply> <minus/> <apply> <plus/>  
					<apply> <times/> 
						<apply> <plus/><ci> ONE </ci> <apply> <divide/> <ci> akg_cyt </ci><ci> km_AAT_akg_cyt </ci> </apply>  </apply>
						<apply> <plus/><ci> ONE </ci> <apply> <divide/> <ci> ala_cyt </ci><ci> km_AAT_ala_cyt </ci> </apply>   </apply></apply>
					<apply> <times/> 
						<apply>	<plus/><ci> ONE </ci> <apply> <divide/> <ci> glu_cyt </ci><ci> km_AAT_glu_cyt </ci> </apply>   </apply>
						<apply> <plus/><ci> ONE </ci> <apply> <divide/> <ci> pyr_cyt </ci><ci> km_AAT_pyr_cyt </ci> </apply>   </apply>  </apply>  </apply>
				<ci> ONE </ci> </apply></apply>		</apply>  
	</math>
</assignmentRule>
<assignmentRule variable="v_FMT">	
	<math xmlns="http://www.w3.org/1998/Math/MathML">
        <apply> <times/>  <ci> vmax_FMT </ci>
			<apply> <divide/> 
				<apply> <minus/> 
					<apply> <times/> <ci> fum_mito </ci><ci> mal_cyt </ci>  </apply> 
					<apply> <times/> <ci> fum_cyt </ci>  <ci> mal_mito </ci> </apply>  </apply>
				<apply> <minus/> <apply> <plus/>  
					<apply> <times/> 
						<apply> <plus/><ci> ONE </ci> <apply> <divide/> <ci> fum_mito </ci><ci> km_FMT_fum_mito </ci> </apply>  </apply>
						<apply> <plus/><ci> ONE </ci> <apply> <divide/> <ci> mal_cyt </ci><ci> km_FMT_mal_cyt </ci> </apply>   </apply></apply>
					<apply> <times/> 
						<apply>	<plus/><ci> ONE </ci> <apply> <divide/> <ci> fum_cyt </ci><ci> km_FMT_fum_cyt </ci> </apply>   </apply>
						<apply> <plus/><ci> ONE </ci> <apply> <divide/> <ci> mal_mito </ci><ci> km_FMT_mal_mito </ci> </apply>   </apply>  </apply>  </apply>
				<ci> ONE </ci> </apply></apply>		</apply>  
	</math>
</assignmentRule>
<assignmentRule variable="v_UREAT">	
	<math xmlns="http://www.w3.org/1998/Math/MathML">
		<apply> <times/><ci> vmax_UREAT </ci> 
			<apply> <divide/> <ci> urea_cyt </ci> 
				<apply> <plus/> <ci> urea_cyt </ci><ci> km_UREAT_urea_cyt </ci>   </apply>
			</apply>  
		</apply>
	</math>
</assignmentRule>
<assignmentRule variable="km_ARG1_arg_cyt">	
	<math xmlns="http://www.w3.org/1998/Math/MathML">
		<apply> <times/> <ci> k0_ARG1_arg_cyt </ci> 
			<apply> <plus/> <ci> ONE </ci>  <apply> <divide/> <ci> orn_cyt </ci> <ci> ki_ARG1_orn_cyt </ci>  </apply> </apply> 
		</apply>
	</math>
</assignmentRule>
<assignmentRule variable="v_ARG1">	
	<math xmlns="http://www.w3.org/1998/Math/MathML">
		<apply> <times/><ci> vmax_ARG1 </ci> 
			<apply> <divide/> <ci> arg_cyt </ci> 
				<apply> <plus/> <ci> arg_cyt </ci><ci> km_ARG1_arg_cyt </ci>   </apply>
			</apply>  
		</apply>
	</math>
</assignmentRule>
<assignmentRule variable="v_ASL">	
	<math xmlns="http://www.w3.org/1998/Math/MathML">
        <apply> <times/>  <ci> vmax_ASL </ci>
			<apply> <divide/> 
				<apply> <minus/> <ci> arg_succ_cyt </ci> <apply> <divide/> <apply> <times/> <ci> fum_cyt </ci> <ci> arg_cyt </ci>  </apply> <ci> keq_ASL </ci> </apply> </apply>
				<apply> <minus/>
					<apply> <plus/>
						<apply> <plus/>
							<ci> ONE </ci>
							<apply> <divide/> <ci> arg_succ_cyt </ci> <ci> km_ASL_arg_succ_cyt </ci> </apply></apply>
						<apply> <times/>
							<apply> <plus/><ci> ONE </ci>  <apply> <divide/> <ci> fum_cyt </ci> <ci> km_ASL_fum_cyt </ci> </apply>  </apply>
							<apply> <plus/><ci> ONE </ci>  <apply> <divide/> <ci> arg_cyt </ci> <ci> km_ASL_arg_cyt </ci> </apply>  </apply>   </apply></apply> 
					<ci> ONE </ci> </apply> </apply></apply>  
	</math>
</assignmentRule>
<assignmentRule variable="km_ASS_asp_cyt">	
	<math xmlns="http://www.w3.org/1998/Math/MathML">
		<apply> <times/> <ci> k0_ASS_asp_cyt </ci> 
			<apply> <plus/> <ci> ONE </ci>  <apply> <divide/> <ci> arg_succ_cyt </ci> <ci> ki_ASS_arg_succ_cyt_asp </ci>  </apply> </apply> 
		</apply>
	</math>
</assignmentRule>
<assignmentRule variable="km_ASS_ctl_cyt">	
	<math xmlns="http://www.w3.org/1998/Math/MathML">
		<apply> <times/> <ci> k0_ASS_ctl_cyt </ci> 
			<apply> <plus/> <ci> ONE </ci>  <apply> <divide/> <ci> arg_succ_cyt </ci> <ci> ki_ASS_arg_succ_cyt_ctl </ci>  </apply> </apply> 
		</apply>
	</math>
</assignmentRule>
<assignmentRule variable="km_ASS_atp_cyt">	
	<math xmlns="http://www.w3.org/1998/Math/MathML">
		<apply> <times/> <ci> k0_ASS_atp_cyt </ci> 
			<apply> <plus/> <ci> ONE </ci>  <apply> <divide/> <ci> adp_cyt </ci> <ci> ki_ASS_adp_cyt_atp </ci>  </apply> </apply> 
			<apply> <plus/> <ci> ONE </ci>  <apply> <divide/> <ci> arg_succ_cyt </ci> <ci> ki_ASS_arg_succ_cyt_atp </ci>  </apply> </apply> 
		</apply>
	</math>
</assignmentRule>
<assignmentRule variable="v_ASS">	
	<math xmlns="http://www.w3.org/1998/Math/MathML">
		<apply> <times/><ci> vmax_ASS </ci> 
			<apply> <divide/> <ci> atp_cyt </ci> 
				<apply> <plus/> <ci> atp_cyt </ci><ci> km_ASS_atp_cyt </ci>   </apply>
			</apply>  
			<apply> <divide/> <ci> ctl_cyt </ci> 
				<apply> <plus/> <ci> ctl_cyt </ci><ci> km_ASS_ctl_cyt </ci>   </apply>
			</apply>  
			<apply> <divide/> <ci> asp_cyt </ci> 
				<apply> <plus/> <ci> asp_cyt </ci><ci> km_ASS_asp_cyt </ci>   </apply>
			</apply>  
		</apply>
	</math>
</assignmentRule>
<assignmentRule variable="v_OCT">	
	<math xmlns="http://www.w3.org/1998/Math/MathML">
        <apply> <times/>  <ci> vmax_OCT </ci>
			<apply> <divide/> 
				<apply> <minus/> 
					<apply> <times/> <ci> ctl_mito </ci><ci> orn_cyt </ci><ci> h_mito </ci>  </apply> 
					<apply> <times/> <ci> orn_mito </ci><ci> ctl_cyt </ci>  <ci> h_cyt </ci> </apply>  </apply>
				<apply> <minus/> <apply> <plus/>  
					<apply> <times/> 
						<apply> <plus/><ci> ONE </ci> <apply> <divide/> <ci> ctl_mito </ci><ci> km_OCT_ctl_mito </ci> </apply>  </apply>
						<apply> <plus/><ci> ONE </ci> <apply> <divide/> <ci> orn_cyt </ci><ci> km_OCT_orn_cyt </ci> </apply>   </apply></apply>
					<apply> <times/> 
						<apply>	<plus/><ci> ONE </ci> <apply> <divide/> <ci> orn_mito </ci><ci> km_OCT_orn_mito </ci> </apply>   </apply>
						<apply> <plus/><ci> ONE </ci> <apply> <divide/> <ci> ctl_cyt </ci><ci> km_OCT_ctl_cyt </ci> </apply>   </apply>  </apply>  </apply>
				<ci> ONE </ci> </apply></apply>		</apply>  
	</math>
</assignmentRule>
<assignmentRule variable="km_OTC_cmp_mito">	
	<math xmlns="http://www.w3.org/1998/Math/MathML">
		<apply> <times/> <ci> k0_OTC_cmp_mito </ci> 
			<apply> <plus/> <ci> ONE </ci>  <apply> <divide/> <ci> p_mito </ci> <ci> ki_OTC_p_mito </ci>  </apply> </apply> 
		</apply>
	</math>
</assignmentRule>
<assignmentRule variable="v_OTC">	
	<math xmlns="http://www.w3.org/1998/Math/MathML">
		<apply> <times/><ci> vmax_OTC </ci> 
			<apply> <divide/> <ci> cmp_mito </ci> 
				<apply> <plus/> <ci> cmp_mito </ci><ci> km_OTC_cmp_mito </ci>   </apply>
			</apply>  
			<apply> <divide/> <ci> orn_mito </ci> 
				<apply> <plus/> <ci> orn_mito </ci><ci> km_OTC_orn_mito </ci>   </apply>
			</apply>  
		</apply>
	</math>
</assignmentRule>
<assignmentRule variable="vmax_CPS">	
	<math xmlns="http://www.w3.org/1998/Math/MathML">
		<apply> <times/>  <ci> v0_CPS </ci>  
			<apply> <divide/> <ci> acglu_mito </ci> 
				<apply> <plus/> <ci> acglu_mito </ci><ci> ka_CPS_acglu_mito </ci>   </apply>
			</apply>  
			<apply> <minus/><ci> ONE </ci>
				<apply> <divide/> <ci> c16_coa_mito </ci> 
					<apply> <plus/> <ci> c16_coa_mito </ci><ci> ki_CPS_c16_coa_mito </ci>   </apply>
				</apply>  
			</apply>
		</apply>
		
	</math>
</assignmentRule>
<assignmentRule variable="v_CPS">	
	<math xmlns="http://www.w3.org/1998/Math/MathML">
		<apply> <times/><ci> vmax_CPS </ci> 
			<apply> <divide/> <ci> atp_mito </ci> 
				<apply> <plus/> <ci> atp_mito </ci><ci> km_CPS_atp_mito </ci>   </apply>
			</apply>  
			<apply> <divide/> <ci> nh3_mito </ci> 
				<apply> <plus/> <ci> nh3_mito </ci><ci> km_CPS_nh3_mito </ci>   </apply>
			</apply>  
			<apply> <divide/> <ci> hco3_mito </ci> 
				<apply> <plus/> <ci> hco3_mito </ci><ci> km_CPS_hco3_mito </ci>   </apply>
			</apply>  
		</apply>
	</math>
</assignmentRule>

<assignmentRule variable="v_ACOA_syn">	
	<math xmlns="http://www.w3.org/1998/Math/MathML">
		<apply> <times/><ci> vmax_ACOA_syn </ci> 
			<apply> <minus/>
				<apply> <times/>
					<ci> atp_cyt </ci>
					<ci> acetate_cyt </ci>
					<ci> coa_cyt </ci>
				</apply>
				<apply> <times/>
					<ci> amp_cyt </ci>
					<ci> pp_cyt </ci>
					<apply> <divide/><ci> acoa_cyt </ci><ci> keq_ACOA_syn </ci></apply>
				</apply>
			</apply>
			<apply> <divide/> <ci> ONE </ci> 
				<apply> <plus/> <ci> atp_cyt </ci><ci> km_ACOA_syn_atp_cyt </ci>   </apply>
			</apply>  
			<apply> <divide/> <ci> ONE </ci> 
				<apply> <plus/> <ci> acetate_cyt </ci><ci> km_ACOA_syn_acetate_cyt </ci>   </apply>
			</apply>  
			<apply> <divide/> <ci> ONE </ci> 
				<apply> <plus/> <ci> coa_cyt </ci><ci> km_ACOA_syn_coa_cyt </ci>   </apply>
			</apply>  
		</apply>
	</math>
</assignmentRule>

<assignmentRule variable="v_GLUT_mito">	
	<math xmlns="http://www.w3.org/1998/Math/MathML">
		<apply> <times/> <ci> vmax_GLUT_mito </ci> 
			<apply> <divide/>
				<apply> <minus/> 
					<apply> <times/> <ci> glu_cyt </ci> <ci> h_cyt </ci>   </apply>
					<apply> <times/> <ci> glu_mito </ci> <ci> h_mito </ci>   </apply>  
				</apply>  
				<apply> <plus/><ci> ONE </ci> 
					<apply> <divide/> <ci> glu_cyt </ci> <ci> km_GLUT_mito_glu_cyt </ci>  </apply>   
					<apply> <divide/> <ci> glu_mito </ci> <ci> km_GLUT_mito_glu_mito </ci>  </apply>   
				</apply>
			</apply>  
		</apply>
	</math>
</assignmentRule>
<assignmentRule variable="v_AGLU_hyd">	
	<math xmlns="http://www.w3.org/1998/Math/MathML">
		<apply> <times/><ci> vmax_AGLU_hyd </ci> 
			<apply> <divide/> <ci> acglu_cyt </ci> 
				<apply> <plus/> <ci> acglu_cyt </ci><ci> km_AGLU_hyd_acglu_cyt </ci>   </apply>
			</apply>  
		</apply>
	</math>
</assignmentRule>
<assignmentRule variable="v_AGLU_T">	
	<math xmlns="http://www.w3.org/1998/Math/MathML">
		<apply> <times/><ci> vmax_AGLU_T </ci> 
			<apply> <minus/> <ci> acglu_mito </ci> <ci> acglu_cyt </ci>   </apply> 
		</apply>
	</math>
</assignmentRule>
<assignmentRule variable="km_AGLU_syn_glu_mito">	
	<math xmlns="http://www.w3.org/1998/Math/MathML">
		<apply> <times/> <ci> k0_AGLU_syn_glu_mito </ci> 
			<apply> <plus/> <ci> ONE </ci>  <apply> <divide/> <ci> acglu_mito </ci> <ci> ki_AGLU_syn_acglu_mito_glu </ci>  </apply> </apply> 
		</apply>
	</math>
</assignmentRule>
<assignmentRule variable="km_AGLU_syn_acoa_mito">	
	<math xmlns="http://www.w3.org/1998/Math/MathML">
		<apply> <times/> <ci> k0_AGLU_syn_acoa_mito </ci> 
			<apply> <plus/> <ci> ONE </ci>  <apply> <divide/> <ci> acglu_mito </ci> <ci> ki_AGLU_syn_acglu_mito_acoa </ci>  </apply> </apply> 
			<apply> <plus/> <ci> ONE </ci>  <apply> <divide/> <ci> val_coa_mito </ci> <ci> ki_AGLU_syn_val_coa_mito </ci>  </apply> </apply> 
		</apply>

	</math>
</assignmentRule>
<assignmentRule variable="vmax_AGLU_syn">	
	<math xmlns="http://www.w3.org/1998/Math/MathML">
		<apply> <times/> <ci> v0_AGLU_syn </ci>  
			<apply> <minus/> <ci> ONE </ci>  
				<apply> <divide/><ci> val_coa_mito </ci>
					<apply> <plus/><ci> val_coa_mito </ci><ci> ki_AGLU_syn_val_coa_mito_vmax </ci>    </apply>
				</apply>
			</apply>
			<apply> <plus/> <ci> ONE </ci>   
				<apply> <times/>   <ci> f_AGLU_syn_vmax </ci>
					<apply> <divide/>
						<apply> <power/> <ci> arg_mito </ci><ci> n_AGLU_syn_vmax </ci>  </apply>
						<apply> <plus/>    
							<apply> <power/> <ci> arg_mito </ci><ci> n_AGLU_syn_vmax </ci>  </apply>
							<apply> <power/> <ci> ka_AGLU_syn_arg_mito_vmax </ci><ci> n_AGLU_syn_vmax </ci>  </apply>
						</apply>
					</apply>
				</apply>
			</apply>
		</apply>
	</math>
</assignmentRule>
<assignmentRule variable="v_AGLU_syn">	
	<math xmlns="http://www.w3.org/1998/Math/MathML">
		<apply> <times/><ci> vmax_AGLU_syn </ci>
			<apply> <divide/> <ci> glu_mito </ci> <apply> <plus/> <ci> glu_mito </ci><ci> km_AGLU_syn_glu_mito </ci>   </apply></apply>
			<apply> <divide/> <ci> acoa_mito </ci> <apply> <plus/> <ci> acoa_mito </ci><ci> km_AGLU_syn_acoa_mito </ci>   </apply></apply>
		</apply>
	</math>
</assignmentRule>
<assignmentRule variable="v_ARGT">	
	<math xmlns="http://www.w3.org/1998/Math/MathML">
		<apply> <times/> <ci> vmax_ARGT </ci> 
			<apply> <divide/> 
				<apply> <minus/> <ci>arg_cyt  </ci> <ci> arg_mito </ci>   </apply> 
				<apply> <plus/> <ci> ONE </ci>   
					<apply> <divide/> <ci> arg_cyt </ci> <ci>  km_ARGT_arg_cyt</ci>  </apply>
					<apply> <divide/> <ci> arg_mito </ci> <ci> km_ARGT_arg_mito </ci>  </apply>
				</apply>
			</apply>  
		</apply>
	</math>
</assignmentRule>

<assignmentRule variable="vmax_GDH_nadp">	
	<math xmlns="http://www.w3.org/1998/Math/MathML">
		<apply> <times/> <ci> v0_GDH_nadp </ci> 
			<apply> <minus/><ci> ONE </ci>
				<apply> <divide/>  <ci> c16_coa_mito </ci> 
					<apply> <plus/> <ci> c16_coa_mito </ci> <ci> ki_GDH_nadp_c16_coa_mito </ci>    </apply>
				</apply>
			</apply>
			<apply> <plus/><ci> a0_GDH_nadp </ci>
				<apply> <times/>
					<apply> <minus/> <ci> ONE </ci> <ci> a0_GDH_nadp </ci> </apply>
					<apply> <minus/> <ci> ONE </ci> 
						<apply> <divide/><ci> mal_mito </ci>
							<apply> <plus/> <ci> mal_mito </ci><ci> ki_GDH_nadp_mal_mito </ci>   </apply>
						</apply>
					</apply>
				</apply>
			</apply>
		</apply>
	</math>
</assignmentRule>

<assignmentRule variable="v_GDH_nadp">	
	<math xmlns="http://www.w3.org/1998/Math/MathML">
        <apply> <times/>  <ci> vmax_GDH_nadp </ci>
			<apply> <divide/> 
				<apply> <minus/> 
					<apply> <times/> <ci> glu_mito </ci><ci> nadp_mito </ci>  </apply> 
					<apply> <times/> <ci> akg_mito </ci><ci> nadph_mito </ci> <apply> <divide/> <ci> nh3_mito </ci><ci> keq_GDH_nadp </ci> </apply> </apply>  </apply>
				<apply> <minus/> <apply> <plus/>  
					<apply> <times/> 
						<apply> <plus/><ci> ONE </ci> <apply> <divide/> <ci> glu_mito </ci><ci> km_GDH_nadp_glu_mito </ci> </apply>  </apply>
						<apply> <plus/><ci> ONE </ci> <apply> <divide/> <ci> nadp_mito </ci><ci> km_GDH_nadp_nadp_mito </ci> </apply>   </apply></apply>
					<apply> <times/> 
						<apply>	<plus/><ci> ONE </ci> <apply> <divide/> <ci> akg_mito </ci><ci> km_GDH_nadp_akg_mito </ci> </apply>   </apply>
						<apply>	<plus/><ci> ONE </ci> <apply> <divide/> <ci> nadph_mito </ci><ci> km_GDH_nadp_nadph_mito </ci> </apply>   </apply>
						<apply> <plus/><ci> ONE </ci> <apply> <divide/> <ci> nh3_mito </ci><ci> km_GDH_nadp_nh3_mito </ci> </apply>   </apply>  </apply>  </apply>
				<ci> ONE </ci> </apply></apply>		</apply>  
	</math>
</assignmentRule>
<assignmentRule variable="km_GDH_nad_nad_mito">	
	<math xmlns="http://www.w3.org/1998/Math/MathML">
		<apply> <times/> <ci> k0_GDH_nad_nad_mito </ci> 
			<apply> <plus/> <ci> ONE </ci>  <apply> <divide/> <ci> nadh_mito </ci> <ci> ki_GDH_nad_nadh_mito </ci>  </apply> </apply> 
		</apply>
	</math>
</assignmentRule>
<assignmentRule variable="km_GDH_nad_glu_mito">	
	<math xmlns="http://www.w3.org/1998/Math/MathML">
		<apply> <times/> <ci> k0_GDH_nad_glu_mito </ci> 
			<apply> <plus/> <ci> ONE </ci>  <apply> <divide/> <ci> akg_mito </ci> <ci> ki_GDH_nad_akg_mito </ci>  </apply> </apply> 
			<apply> <plus/> <ci> ONE </ci>  <apply> <divide/> <ci> nh3_mito </ci> <ci> ki_GDH_nad_nh3_mito </ci>  </apply> </apply> 
		</apply>

	</math>
</assignmentRule>

<assignmentRule variable="vmax_GDH_nad">	
	<math xmlns="http://www.w3.org/1998/Math/MathML">
		<apply> <times/> 
			<ci> v0_GDH_nad </ci> 
			<apply> <minus/>
				<ci> ONE </ci>
				<apply> <divide/>  
					<ci> c16_coa_mito </ci> 
					<apply> <plus/> <ci> c16_coa_mito </ci> <ci> ki_GDH_nad_c16_coa_mito </ci>    </apply>
				</apply>
			</apply>
			<apply> <plus/>
				<ci> a0_GDH_nad </ci>
				<apply> <times/>
					<apply> <minus/> 
						<ci> ONE </ci> 
						<ci> a0_GDH_nad </ci> 
					</apply>
					<apply> <minus/> 
						<ci> ONE </ci> 
						<apply> <divide/>
							<ci> mal_mito </ci>
							<apply> <plus/> <ci> mal_mito </ci><ci> ki_GDH_nad_mal_mito </ci>   </apply>
						</apply>
					</apply>
				</apply>
			</apply>
		</apply>
	</math>
</assignmentRule>

<assignmentRule variable="v_GDH_nad">	
	<math xmlns="http://www.w3.org/1998/Math/MathML">
        <apply> <times/>  <ci> vmax_GDH_nad </ci>
			<apply> <divide/> 
				<apply> <minus/> 
					<apply> <times/> <ci> glu_mito </ci><ci> nad_mito </ci>  </apply> 
					<apply> <times/> <ci> akg_mito </ci><ci> nadh_mito </ci> <apply> <divide/> <ci> nh3_mito </ci><ci> keq_GDH_nad </ci> </apply> </apply>  </apply>
				<apply> <minus/> <apply> <plus/>  
					<apply> <times/> 
						<apply> <plus/><ci> ONE </ci> <apply> <divide/> <ci> glu_mito </ci><ci> km_GDH_nad_glu_mito </ci> </apply>  </apply>
						<apply> <plus/><ci> ONE </ci> <apply> <divide/> <ci> nad_mito </ci><ci> km_GDH_nad_nad_mito </ci> </apply>   </apply></apply>
					<apply> <times/> 
						<apply>	<plus/><ci> ONE </ci> <apply> <divide/> <ci> akg_mito </ci><ci> km_GDH_nad_akg_mito </ci> </apply>   </apply>
						<apply>	<plus/><ci> ONE </ci> <apply> <divide/> <ci> nadh_mito </ci><ci> km_GDH_nad_nadh_mito </ci> </apply>   </apply>
						<apply> <plus/><ci> ONE </ci> <apply> <divide/> <ci> nh3_mito </ci><ci> km_GDH_nad_nh3_mito </ci> </apply>   </apply>  </apply>  </apply>
				<ci> ONE </ci> </apply></apply>		</apply>  
	</math>
</assignmentRule>
<assignmentRule variable="vmax_GLNASE_free">	
	<math xmlns="http://www.w3.org/1998/Math/MathML">
		<apply> <times/> <ci> vmax_GLNASE_bound </ci> <ci> num_05 </ci> </apply>
	</math>
</assignmentRule>
<assignmentRule variable="v_GLNASE_free">	
	<math xmlns="http://www.w3.org/1998/Math/MathML">
		<apply> <times/> <ci> vmax_GLNASE_free </ci> 
			<apply> <divide/> <ci> gln_mito </ci> 
				<apply> <plus/> <ci> gln_mito </ci> <ci> km_GLNASE_free_gln_mito </ci>    </apply>
			</apply>
		</apply>
	</math>
</assignmentRule>
<assignmentRule variable="v_GLNASE_bound">	
	<math xmlns="http://www.w3.org/1998/Math/MathML">
		<apply> <times/> <ci> vmax_GLNASE_bound </ci> 
			<apply> <divide/>
				<apply> <power/> <ci> gln_mito </ci><ci> n_GLNASE_bound_gln_mito </ci>  </apply>
				<apply> <plus/>
					<apply> <power/> <ci> gln_mito </ci><ci> n_GLNASE_bound_gln_mito </ci>  </apply>
					<apply> <power/> <ci> km_GLNASE_bound_gln_mito </ci><ci> n_GLNASE_bound_gln_mito </ci>  </apply>
				</apply>
			</apply>
		</apply>
	</math>
</assignmentRule>
<assignmentRule variable="v_GLNASE">	
	<math xmlns="http://www.w3.org/1998/Math/MathML">
		<apply> <plus/>
			<apply> <times/> <ci>v_GLNASE_bound</ci> <ci> gamma_GLNASE </ci>   </apply>
			<apply> <times/>  <ci> v_GLNASE_free </ci> 
				<apply> <minus/> <ci> ONE </ci> <ci> gamma_GLNASE </ci>  </apply> 
			</apply>    
		</apply>
	</math>
</assignmentRule>
<assignmentRule variable="v_GLNT_mito">	
	<math xmlns="http://www.w3.org/1998/Math/MathML">
		<apply> <times/> <ci> vmax_GLNT_mito </ci> 
			<apply> <divide/>
				<apply> <minus/> 
					<apply> <times/> <ci> gln_cyt </ci> <ci> h_cyt </ci>   </apply>
					<apply> <times/> <ci> gln_mito </ci> <ci> h_mito </ci>   </apply>  
				</apply>  
				<apply> <plus/><ci> ONE </ci> 
					<apply> <divide/> <ci> gln_cyt </ci> <ci> km_GLNT_mito_gln_cyt </ci>  </apply>   
				</apply>
			</apply>  
		</apply>
	</math>
</assignmentRule>
<assignmentRule variable="v_NH3T_dif">	
	<math xmlns="http://www.w3.org/1998/Math/MathML">
		<apply> <times/> <ci> vmax_NH3T_dif </ci>  <apply> <minus/> <ci> nh3_cyt </ci> <ci> nh3_mito </ci>   </apply> </apply>
	</math>
</assignmentRule>

<assignmentRule variable="keq_NH3T">	
	<math xmlns="http://www.w3.org/1998/Math/MathML">
		<apply> <exp/> <apply> <divide/>
		<apply> <times/> <ci> F </ci><ci> E0_NH3T_Vm </ci>  </apply>
		<apply> <times/><ci> R </ci><ci> T </ci>   </apply>  
		</apply>   </apply>
	</math>
</assignmentRule>
<assignmentRule variable="v_NH3T">	
	<math xmlns="http://www.w3.org/1998/Math/MathML">
		<apply> <times/>   <ci> vmax_NH3T </ci> 
			<apply> <divide/>
				<apply> <minus/> <ci> nh3_ext </ci>   <apply> <times/> <ci> nh3_cyt </ci> <ci> keq_NH3T </ci>  </apply></apply>
				<apply> <plus/>  <ci> nh3_ext </ci> <ci> km_NH3T_nh3_ext </ci>   </apply>
			</apply>
		</apply>
	</math>
</assignmentRule>	
<assignmentRule variable="v_DGAT">	
	<math xmlns="http://www.w3.org/1998/Math/MathML">
		<apply> <times/>
			<ci> vmax_DGAT </ci> 
			<apply> <divide/> <ci> dag_er </ci>  <apply> <plus/><ci> dag_er </ci> <ci> km_DGAT_dag_er </ci> </apply></apply>
			<apply> <divide/> <ci> c16_coa_cyt </ci>  <apply> <plus/><ci> c16_coa_cyt </ci> <ci> km_DGAT_c16_coa_cyt </ci> </apply></apply>
		</apply>
	</math>
</assignmentRule>
<assignmentRule variable="v_PAP">	
	<math xmlns="http://www.w3.org/1998/Math/MathML">
        <apply> <times/> <ci> vmax_PAP </ci>
			<apply> <divide/> 
				<apply> <power/><ci> pa_er </ci> <ci> n_PAP_pa_er </ci></apply>
				<apply> <plus/>  
					<apply> <power/><ci> pa_er </ci><ci> n_PAP_pa_er </ci></apply>
					<apply> <power/><ci> km_PAP_pa_er </ci>  <ci> n_PAP_pa_er </ci></apply>
				</apply>
			</apply>
		</apply>
	</math>
</assignmentRule>	
<assignmentRule variable="v_AGPAT">	
	<math xmlns="http://www.w3.org/1998/Math/MathML">
		<apply> <times/>
			<ci> vmax_AGPAT </ci> 
			<apply> <divide/> <ci> lpa_er </ci>  <apply> <plus/><ci> lpa_er </ci> <ci> km_AGPAT_lpa_er </ci>     </apply></apply>
			<apply> <divide/> <ci> c16_coa_cyt </ci>  <apply> <plus/><ci> c16_coa_cyt </ci> <ci> km_AGPAT_c16_coa_cyt </ci>     </apply></apply>
		</apply>
	</math>
</assignmentRule>
<assignmentRule variable="v_GPAT">	
	<math xmlns="http://www.w3.org/1998/Math/MathML">
		<apply> <times/>
			<ci> vmax_GPAT </ci> 
			<apply> <divide/> <ci> g3p_cyt </ci>  <apply> <plus/><ci> g3p_cyt </ci> <ci> km_GPAT_g3p_cyt </ci>     </apply></apply>
			<apply> <divide/> <ci> c16_coa_cyt </ci>  <apply> <plus/><ci> c16_coa_cyt </ci> <ci> km_GPAT_c16_coa_cyt </ci>     </apply></apply>
		</apply>
	</math>
</assignmentRule>
<assignmentRule variable="v_GlycK">	
	<math xmlns="http://www.w3.org/1998/Math/MathML">
		<apply> <times/>
			<ci> vmax_GlycK </ci> 
			<apply> <divide/><ci> glyc_cyt </ci> 
				<apply> <plus/> <ci> glyc_cyt </ci> 
					<apply> <times/> <ci> km_GlycK_glyc_cyt </ci>
						<apply> <plus/> <ci> ONE </ci>   
							<apply> <divide/> <ci> g3p_cyt </ci> <ci> ki_GlycK_g3p_cyt </ci>  </apply>
						</apply>
					</apply>   
				</apply> 
			</apply>
			<apply> <divide/><ci> atp_cyt </ci> <apply> <plus/> <ci> atp_cyt </ci> <ci> km_GlycK_atp_cyt </ci>    </apply> </apply>
		</apply>
	</math>
</assignmentRule>

<assignmentRule variable="v_GlycT">	
	<math xmlns="http://www.w3.org/1998/Math/MathML">
        <apply> <times/> <ci> vmax_GlycT </ci> 
			<apply> <divide/>
				<apply> <minus/> <ci> glyc_ext </ci>  <ci> glyc_cyt </ci> </apply> 
				<apply> <plus/> <ci> ONE </ci> <apply> <divide/> <ci> glyc_ext </ci><ci> km_GlycT_glyc_ext </ci> </apply><apply> <divide/> <ci> glyc_cyt </ci><ci> km_GlycT_glyc_cyt </ci> </apply>  </apply> </apply> </apply>  
	</math>
</assignmentRule>

<assignmentRule variable="v_FAS_c16">	
	<math xmlns="http://www.w3.org/1998/Math/MathML">
		<apply> <times/>
			<ci> vmax_FAS_c16 </ci> 
			<apply> <divide/> <ci> c14_coa_cyt </ci> <apply> <plus/> <ci> c14_coa_cyt </ci><ci> km_FAS_c16_c14_coa_cyt </ci>   </apply></apply>
			<apply> <divide/> <ci> malcoa_cyt </ci> <apply> <plus/> <ci> malcoa_cyt </ci><ci> km_FAS_c16_malcoa_cyt </ci>   </apply></apply>
			<apply> <divide/> 
				<apply> <power/> <ci> nadph_cyt </ci><ci> n_FAS_c16_nadph_cyt </ci>  </apply>  
				<apply> <plus/>
					<apply> <power/> <ci> nadph_cyt </ci><ci> n_FAS_c16_nadph_cyt </ci>  </apply>  
					<apply> <power/> <ci> km_FAS_c16_nadph_cyt </ci><ci> n_FAS_c16_nadph_cyt </ci>  </apply>  
				</apply>
			</apply>
		</apply>
	</math>
</assignmentRule>
<assignmentRule variable="v_FAS_c14">	
	<math xmlns="http://www.w3.org/1998/Math/MathML">
		<apply> <times/>
			<ci> vmax_FAS_c14 </ci> 
			<apply> <divide/> <ci> c12_coa_cyt </ci> <apply> <plus/> <ci> c12_coa_cyt </ci><ci> km_FAS_c14_c12_coa_cyt </ci>   </apply></apply>
			<apply> <divide/> <ci> malcoa_cyt </ci> <apply> <plus/> <ci> malcoa_cyt </ci><ci> km_FAS_c14_malcoa_cyt </ci>   </apply></apply>
			<apply> <divide/> 
				<apply> <power/> <ci> nadph_cyt </ci><ci> n_FAS_c14_nadph_cyt </ci>  </apply>  
				<apply> <plus/>
					<apply> <power/> <ci> nadph_cyt </ci><ci> n_FAS_c14_nadph_cyt </ci>  </apply>  
					<apply> <power/> <ci> km_FAS_c14_nadph_cyt </ci><ci> n_FAS_c14_nadph_cyt </ci>  </apply>  
				</apply>
			</apply>
		</apply>
	</math>
</assignmentRule>

<assignmentRule variable="v_FAS_c12">	
	<math xmlns="http://www.w3.org/1998/Math/MathML">
		<apply> <times/>
			<ci> vmax_FAS_c12 </ci> 
			<apply> <divide/> <ci> c10_coa_cyt </ci> <apply> <plus/> <ci> c10_coa_cyt </ci><ci> km_FAS_c12_c10_coa_cyt </ci>   </apply></apply>
			<apply> <divide/> <ci> malcoa_cyt </ci> <apply> <plus/> <ci> malcoa_cyt </ci><ci> km_FAS_c12_malcoa_cyt </ci>   </apply></apply>
			<apply> <divide/> 
				<apply> <power/> <ci> nadph_cyt </ci><ci> n_FAS_c12_nadph_cyt </ci>  </apply>  
				<apply> <plus/>
					<apply> <power/> <ci> nadph_cyt </ci><ci> n_FAS_c12_nadph_cyt </ci>  </apply>  
					<apply> <power/> <ci> km_FAS_c12_nadph_cyt </ci><ci> n_FAS_c12_nadph_cyt </ci>  </apply>  
				</apply>
			</apply>
		</apply>
	</math>
</assignmentRule>
<assignmentRule variable="v_FAS_c10">	
	<math xmlns="http://www.w3.org/1998/Math/MathML">
		<apply> <times/>
			<ci> vmax_FAS_c10 </ci> 
			<apply> <divide/> <ci> c8_coa_cyt </ci> <apply> <plus/> <ci> c8_coa_cyt </ci><ci> km_FAS_c10_c8_coa_cyt </ci>   </apply></apply>
			<apply> <divide/> <ci> malcoa_cyt </ci> <apply> <plus/> <ci> malcoa_cyt </ci><ci> km_FAS_c10_malcoa_cyt </ci>   </apply></apply>
			<apply> <divide/> 
				<apply> <power/> <ci> nadph_cyt </ci><ci> n_FAS_c10_nadph_cyt </ci>  </apply>  
				<apply> <plus/>
					<apply> <power/> <ci> nadph_cyt </ci><ci> n_FAS_c10_nadph_cyt </ci>  </apply>  
					<apply> <power/> <ci> km_FAS_c10_nadph_cyt </ci><ci> n_FAS_c10_nadph_cyt </ci>  </apply>  
				</apply>
			</apply>
		</apply>
	</math>
</assignmentRule>


<assignmentRule variable="v_FAS_c8">	
	<math xmlns="http://www.w3.org/1998/Math/MathML">
		<apply> <times/>
			<ci> vmax_FAS_c8 </ci> 
			<apply> <divide/> <ci> c6_coa_cyt </ci> <apply> <plus/> <ci> c6_coa_cyt </ci><ci> km_FAS_c8_c6_coa_cyt </ci>   </apply></apply>
			<apply> <divide/> <ci> malcoa_cyt </ci> <apply> <plus/> <ci> malcoa_cyt </ci><ci> km_FAS_c8_malcoa_cyt </ci>   </apply></apply>
			<apply> <divide/> 
				<apply> <power/> <ci> nadph_cyt </ci><ci> n_FAS_c8_nadph_cyt </ci>  </apply>  
				<apply> <plus/>
					<apply> <power/> <ci> nadph_cyt </ci><ci> n_FAS_c8_nadph_cyt </ci>  </apply>  
					<apply> <power/> <ci> km_FAS_c8_nadph_cyt </ci><ci> n_FAS_c8_nadph_cyt </ci>  </apply>  
				</apply>
			</apply>
		</apply>
	</math>
</assignmentRule>
<assignmentRule variable="v_FAS_c6">	
	<math xmlns="http://www.w3.org/1998/Math/MathML">
		<apply> <times/>
			<ci> vmax_FAS_c6 </ci> 
			<apply> <divide/> <ci> c4_coa_cyt </ci> <apply> <plus/> <ci> c4_coa_cyt </ci><ci> km_FAS_c6_c4_coa_cyt </ci>   </apply></apply>
			<apply> <divide/> <ci> malcoa_cyt </ci> <apply> <plus/> <ci> malcoa_cyt </ci><ci> km_FAS_c6_malcoa_cyt </ci>   </apply></apply>
			<apply> <divide/> 
				<apply> <power/> <ci> nadph_cyt </ci><ci> n_FAS_c6_nadph_cyt </ci>  </apply>  
				<apply> <plus/>
					<apply> <power/> <ci> nadph_cyt </ci><ci> n_FAS_c6_nadph_cyt </ci>  </apply>  
					<apply> <power/> <ci> km_FAS_c6_nadph_cyt </ci><ci> n_FAS_c6_nadph_cyt </ci>  </apply>  
				</apply>
			</apply>
		</apply>
	</math>
</assignmentRule>

<assignmentRule variable="v_FAS_c4">	
	<math xmlns="http://www.w3.org/1998/Math/MathML">
		<apply> <times/>
			<ci> vmax_FAS_c4 </ci> 
			<apply> <divide/> <ci> acoa_cyt </ci> <apply> <plus/> <ci> acoa_cyt </ci><ci> km_FAS_c4_acoa_cyt </ci>   </apply></apply>
			<apply> <divide/> <ci> malcoa_cyt </ci> <apply> <plus/> <ci> malcoa_cyt </ci><ci> km_FAS_c4_malcoa_cyt </ci>   </apply></apply>
			<apply> <divide/> 
				<apply> <power/> <ci> nadph_cyt </ci><ci> n_FAS_c4_nadph_cyt </ci>  </apply>  
				<apply> <plus/>
					<apply> <power/> <ci> nadph_cyt </ci><ci> n_FAS_c4_nadph_cyt </ci>  </apply>  
					<apply> <power/> <ci> km_FAS_c4_nadph_cyt </ci><ci> n_FAS_c4_nadph_cyt </ci>  </apply>  
				</apply>
			</apply>
		</apply>
	</math>
</assignmentRule>

<assignmentRule variable="v_MDC2">	
	<math xmlns="http://www.w3.org/1998/Math/MathML">
        <apply> <times/> <ci> gamma_MDC2 </ci><ci> vmax_MDC2 </ci><apply> <divide/> <ci> malcoa_imm </ci> <apply> <plus/>  <ci> malcoa_imm </ci><ci> km_MDC2_malcoa_imm </ci>  </apply></apply></apply>
	</math>
</assignmentRule>	
<assignmentRule variable="vmax_ACC2_native">	
	<math xmlns="http://www.w3.org/1998/Math/MathML">
		<apply> <times/>
			<ci> num_25 </ci>
			<ci> v0_ACC2 </ci>
			<apply> <plus/> <ci> ONE </ci>
				<apply> <times/> <ci> f_ACC2_native_cit_cyt </ci>
					<apply> <divide/> <ci> cit_cyt </ci>  <apply> <plus/> <ci> cit_cyt </ci> <ci> ka_ACC2_native_cit_cyt </ci> </apply></apply>
				</apply>
			</apply>
		</apply>
	</math>
</assignmentRule>
<assignmentRule variable="v_ACC2_native">	
	<math xmlns="http://www.w3.org/1998/Math/MathML">
		<apply> <times/>
			<ci> vmax_ACC2_native </ci> 
			<apply> <divide/> <ci> atp_cyt </ci>  <apply> <plus/> <ci> atp_cyt </ci> <ci> km_ACC2_native_atp_cyt </ci> </apply></apply>
			<apply> <divide/> <ci> acoa_cyt </ci>  
				<apply> <plus/> <ci> acoa_cyt </ci>    
					<apply> <times/> <ci> km_ACC2_native_acoa_cyt </ci> 
						<apply> <plus/> <ci> ONE </ci>
							<apply> <divide/> <ci> malcoa_imm </ci> <ci> ki_ACC2_native_malcoa_imm </ci>  </apply>
						</apply>
					</apply>
				</apply>
			</apply>
		</apply>

	</math>
</assignmentRule>
<assignmentRule variable="vmax_ACC2_phospho">	
	<math xmlns="http://www.w3.org/1998/Math/MathML">
		<apply> <times/>  <ci> v0_ACC2 </ci>  
			<apply> <divide/> <ci>cit_cyt  </ci>
				<apply> <plus/> <ci> cit_cyt </ci><ci> ka_ACC2_cit_cyt </ci>   </apply>
			</apply>  
		</apply>
	</math>
</assignmentRule>
<assignmentRule variable="v_ACC2_phospho">	
	<math xmlns="http://www.w3.org/1998/Math/MathML">
		<apply> <times/>
			<ci> vmax_ACC2_phospho </ci> 
			<apply> <divide/> <ci> atp_cyt </ci>  <apply> <plus/> <ci> atp_cyt </ci> <ci> km_ACC2_phospho_atp_cyt </ci> </apply></apply>
			<apply> <divide/> <ci> acoa_cyt </ci>  
				<apply> <plus/> <ci> acoa_cyt </ci>    
					<apply> <times/> <ci> km_ACC2_phospho_acoa_cyt </ci> 
						<apply> <plus/> <ci> ONE </ci>
							<apply> <divide/> <ci> malcoa_imm </ci> <ci> ki_ACC2_phospho_malcoa_imm </ci>  </apply>
						</apply>
					</apply>
				</apply>
			</apply>
		</apply>
	</math>
</assignmentRule>
<assignmentRule variable="v_ACC2">	
	<math xmlns="http://www.w3.org/1998/Math/MathML">
		    <apply> <plus/>  <apply> <times/> <apply> <minus/> <ci> ONE </ci> <ci> gamma_ACC2 </ci></apply><ci> v_ACC2_native </ci> </apply><apply><times/> <ci> gamma_ACC2 </ci><ci> v_ACC2_phospho </ci></apply></apply>    
	</math>
</assignmentRule>
<assignmentRule variable="vmax_ACC1_native">	
	<math xmlns="http://www.w3.org/1998/Math/MathML">
		<apply> <times/>
			<ci> num_25 </ci>
			<ci> v0_ACC1 </ci>
			<apply> <plus/> <ci> ONE </ci>
				<apply> <times/> <ci> f_ACC1_native_cit_cyt </ci>
					<apply> <divide/> <ci> cit_cyt </ci>  <apply> <plus/> <ci> cit_cyt </ci> <ci> ka_ACC1_native_cit_cyt </ci> </apply></apply>
				</apply>
			</apply>
			<apply> <minus/> <ci> ONE </ci>  
				<apply> <divide/> <ci> malcoa_cyt </ci>  <apply> <plus/> <ci> malcoa_cyt </ci> <ci> ki_ACC1_native_malcoa_cyt </ci> </apply></apply>
			</apply>
		</apply>
	</math>
</assignmentRule>
<assignmentRule variable="v_ACC1_native">	
	<math xmlns="http://www.w3.org/1998/Math/MathML">
		<apply> <times/> 
			<ci> vmax_ACC1_native </ci>
			<apply> <divide/> <ci> atp_cyt </ci>  <apply> <plus/> <ci> atp_cyt </ci> <ci> km_ACC1_native_atp_cyt </ci> </apply></apply>
			<apply> <divide/> <ci> acoa_cyt </ci>  <apply> <plus/> <ci> acoa_cyt </ci> <ci> km_ACC1_native_acoa_cyt </ci> </apply></apply>
			<apply> <divide/> <ci> hco3_cyt </ci>  <apply> <plus/> <ci> hco3_cyt </ci> <ci> km_ACC1_native_hco3_cyt </ci> </apply></apply>
		</apply>
		
	</math>
</assignmentRule>
<assignmentRule variable="vmax_ACC1_phospho">	
	<math xmlns="http://www.w3.org/1998/Math/MathML">
		<apply> <times/>
			<ci> v0_ACC1 </ci>
			<apply> <divide/> <ci> cit_cyt </ci>  <apply> <plus/> <ci> cit_cyt </ci> <ci> ka_ACC1_phospho_cit_cyt </ci> </apply></apply>
			<apply> <minus/> <ci> ONE </ci>  
				<apply> <divide/> <ci> malcoa_cyt </ci>  <apply> <plus/> <ci> malcoa_cyt </ci> <ci> ki_ACC1_phospho_malcoa_cyt </ci> </apply></apply>
			</apply>
			<apply> <minus/> <ci> ONE </ci>  
				<apply> <divide/> <ci> c16_coa_cyt </ci>  <apply> <plus/> <ci> c16_coa_cyt </ci> <ci> km_ACC1_phospho_c16_coa_cyt </ci> </apply></apply>
			</apply>
		</apply>
	</math>
</assignmentRule>
<assignmentRule variable="v_ACC1_phospho">	
	<math xmlns="http://www.w3.org/1998/Math/MathML">
		<apply> <times/> 
			<ci> vmax_ACC1_phospho </ci>
			<apply> <divide/> <ci> atp_cyt </ci>  <apply> <plus/> <ci> atp_cyt </ci> <ci> km_ACC1_phospho_atp_cyt </ci> </apply></apply>
			<apply> <divide/> <ci> acoa_cyt </ci>  <apply> <plus/> <ci> acoa_cyt </ci> <ci> km_ACC1_phospho_acoa_cyt </ci> </apply></apply>
			<apply> <divide/> <ci> hco3_cyt </ci>  <apply> <plus/> <ci> hco3_cyt </ci> <ci> km_ACC1_phospho_hco3_cyt </ci> </apply></apply>
		</apply>
	</math>
</assignmentRule>
<assignmentRule variable="v_ACC1">	
	<math xmlns="http://www.w3.org/1998/Math/MathML">
		    <apply> <plus/>  <apply> <times/> <apply> <minus/> <ci> ONE </ci> <ci> gamma_ACC1 </ci></apply><ci> v_ACC1_native </ci> </apply><apply><times/> <ci> gamma_ACC1 </ci><ci> v_ACC1_phospho </ci></apply></apply>    
	</math>
</assignmentRule>
<assignmentRule variable="km_CIT_LYS_atp_cyt">	
	<math xmlns="http://www.w3.org/1998/Math/MathML">
		<apply> <times/> <ci> k0_CIT_LYS_atp_cyt </ci> 
			<apply> <plus/> <ci> ONE </ci>  <apply> <divide/> <ci> adp_cyt </ci> <ci> ki_CIT_LYS_adp_cyt </ci>  </apply> </apply> 
		</apply>
	</math>
</assignmentRule>
<assignmentRule variable="v_CIT_LYS">	
	<math xmlns="http://www.w3.org/1998/Math/MathML">
		<apply> <times/><ci> vmax_CIT_LYS </ci> 
			<apply> <divide/>  
				<apply> <minus/> 
					<apply> <times/>
						<ci> cit_cyt </ci>
						<ci> coa_cyt </ci> 
						<ci> atp_cyt </ci> 
					</apply>
					<apply> <divide/>
						<apply> <times/> 
							<ci> acoa_cyt </ci> 
							<ci> adp_cyt </ci> 
							<ci> p_cyt </ci> 
							<ci> oaa_cyt </ci> 
						</apply> 
						<ci> keq_CIT_LYS </ci>  
					</apply>
				</apply>
				<apply> <times/>   
					<apply> <plus/> <ci> cit_cyt </ci> <ci> km_CIT_LYS_cit_cyt </ci>  </apply> 
					<apply> <plus/> <ci> coa_cyt </ci> <ci> km_CIT_LYS_coa_cyt </ci>  </apply> 
					<apply> <plus/> <ci> atp_cyt </ci> <ci> km_CIT_LYS_atp_cyt </ci>  </apply> 
				</apply>
			</apply>
		</apply>
	</math>
</assignmentRule>
<assignmentRule variable="km_CIT_MAL_cit_cyt">	
	<math xmlns="http://www.w3.org/1998/Math/MathML">
		<apply> <times/> <ci> k0_CIT_MAL_cit_cyt </ci> 
			<apply> <plus/> <ci> ONE </ci>  <apply> <divide/> <ci> pep_cyt </ci> <ci> ki_CIT_MAL_pep_cyt </ci>  </apply> </apply> 
		</apply>
	</math>
</assignmentRule>
<assignmentRule variable="km_CIT_MAL_cit_mito">	
	<math xmlns="http://www.w3.org/1998/Math/MathML">
		<apply> <times/> <ci> k0_CIT_MAL_cit_mito </ci> 
			<apply> <plus/> <ci> ONE </ci>  <apply> <divide/> <ci> pep_mito </ci> <ci> ki_CIT_MAL_pep_mito </ci>  </apply> </apply> 
			<apply> <plus/> <ci> ONE </ci>  <apply> <divide/> <ci> isocit_mito </ci> <ci> ki_CIT_MAL_isocit_mito </ci>  </apply> </apply> 
			<apply> <plus/> <ci> ONE </ci>  <apply> <divide/> <ci> suc_mito </ci> <ci> ki_CIT_MAL_suc_mito </ci>  </apply> </apply> 
		</apply>
	</math>
</assignmentRule>
<assignmentRule variable="vmax_CIT_MAL">	
	<math xmlns="http://www.w3.org/1998/Math/MathML">
		<apply> <times/>
			<apply> <divide/> <ci> v0_CIT_MAL </ci> 
				<apply> <times/> <ci> km_CIT_MAL_cit_mito </ci> <ci> km_CIT_MAL_mal_cyt </ci>   </apply>
			</apply>
			<apply> <minus/> <ci> ONE </ci>  
				<apply> <divide/> 
					<apply> <power/><ci> c16_coa_cyt </ci> <ci> n_CIT_MAL </ci>    </apply>
					<apply> <plus/>    
						<apply> <power/> <ci> c16_coa_cyt </ci> <ci> n_CIT_MAL </ci>   </apply>
						<apply> <power/> <ci> ki_CIT_MAL_c16_coa_cyt </ci> <ci> n_CIT_MAL </ci>   </apply>
					</apply>
				</apply>
			</apply>
		</apply>
	</math>
</assignmentRule>
<assignmentRule variable="v_CIT_MAL">	
	<math xmlns="http://www.w3.org/1998/Math/MathML">
        <apply> <times/>  
			<ci> vmax_CIT_MAL </ci>
			<apply> <divide/> 
				<apply> <minus/> 
					<apply> <times/> <ci> cit_mito </ci><ci> mal_cyt </ci>  </apply> 
					<apply> <times/> <ci> cit_cyt </ci> <apply> <divide/> <ci> mal_mito </ci><ci> keq_CIT_MAL </ci> </apply> </apply>  </apply>
				<apply> <minus/> <apply> <plus/>  
					<apply> <times/> 
						<apply> <plus/><ci> ONE </ci> <apply> <divide/> <ci> cit_mito </ci><ci> km_CIT_MAL_cit_mito </ci> </apply>  </apply>
						<apply> <plus/><ci> ONE </ci> <apply> <divide/> <ci> mal_cyt </ci><ci> km_CIT_MAL_mal_cyt </ci> </apply>   </apply></apply>
					<apply> <times/> 
						<apply>	<plus/><ci> ONE </ci> <apply> <divide/> <ci> cit_cyt </ci><ci> km_CIT_MAL_cit_cyt </ci> </apply>   </apply>
						<apply> <plus/><ci> ONE </ci> <apply> <divide/> <ci> mal_mito </ci><ci> km_CIT_MAL_mal_mito </ci> </apply>   </apply>  </apply>  </apply>
				<ci> ONE </ci> </apply></apply>		</apply>  
	</math>
</assignmentRule>
<assignmentRule variable="v_TKETO2">	
	<math xmlns="http://www.w3.org/1998/Math/MathML">
        <apply> <times/>  <ci> vmax_TKETO2 </ci>
			<apply> <divide/> 
				<apply> <minus/> 
					<apply> <times/> <ci> fru6p_cyt </ci><ci> grap_cyt </ci>  </apply> 
					<apply> <times/> <ci> e4p_cyt </ci> <apply> <divide/> <ci> x5p_cyt </ci><ci> keq_TKETO2 </ci> </apply> </apply>  </apply>
				<apply> <minus/> <apply> <plus/>  
					<apply> <times/> 
						<apply> <plus/><ci> ONE </ci> <apply> <divide/> <ci> fru6p_cyt </ci><ci> km_TKETO2_fru6p_cyt </ci> </apply>  </apply>
						<apply> <plus/><ci> ONE </ci> <apply> <divide/> <ci> grap_cyt </ci><ci> km_TKETO2_grap_cyt </ci> </apply>   </apply></apply>
					<apply> <times/> 
						<apply>	<plus/><ci> ONE </ci> <apply> <divide/> <ci> e4p_cyt </ci><ci> km_TKETO2_e4p_cyt </ci> </apply>   </apply>
						<apply> <plus/><ci> ONE </ci> <apply> <divide/> <ci> x5p_cyt </ci><ci> km_TKETO2_x5p_cyt </ci> </apply>   </apply>  </apply>  </apply>
				<ci> ONE </ci> </apply></apply>		</apply>  
	</math>
</assignmentRule>
<assignmentRule variable="v_TKETO1">	
	<math xmlns="http://www.w3.org/1998/Math/MathML">
        <apply> <times/>  <ci> vmax_TKETO1 </ci>
			<apply> <divide/> 
				<apply> <minus/> 
					<apply> <times/> <ci> s7p_cyt </ci><ci> grap_cyt </ci>  </apply> 
					<apply> <times/> <ci> r5p_cyt </ci> <apply> <divide/> <ci> x5p_cyt </ci><ci> keq_TKETO1 </ci> </apply> </apply>  </apply>
				<apply> <minus/> <apply> <plus/>  
					<apply> <times/> 
						<apply> <plus/><ci> ONE </ci> <apply> <divide/> <ci> s7p_cyt </ci><ci> km_TKETO1_s7p_cyt </ci> </apply>  </apply>
						<apply> <plus/><ci> ONE </ci> <apply> <divide/> <ci> grap_cyt </ci><ci> km_TKETO1_grap_cyt </ci> </apply>   </apply></apply>
					<apply> <times/> 
						<apply>	<plus/><ci> ONE </ci> <apply> <divide/> <ci> r5p_cyt </ci><ci> km_TKETO1_r5p_cyt </ci> </apply>   </apply>
						<apply> <plus/><ci> ONE </ci> <apply> <divide/> <ci> x5p_cyt </ci><ci> km_TKETO1_x5p_cyt </ci> </apply>   </apply>  </apply>  </apply>
				<ci> ONE </ci> </apply></apply>		</apply>  
	</math>
</assignmentRule>
<assignmentRule variable="v_TALDO">	
	<math xmlns="http://www.w3.org/1998/Math/MathML">
        <apply> <times/>  <ci> vmax_TALDO </ci>
			<apply> <divide/> 
				<apply> <minus/> 
					<apply> <times/> <ci> s7p_cyt </ci><ci> grap_cyt </ci>  </apply> 
					<apply> <times/> <ci> e4p_cyt </ci> <apply> <divide/> <ci> fru6p_cyt </ci><ci> keq_TALDO </ci> </apply> </apply>  </apply>
				<apply> <minus/> <apply> <plus/>  
					<apply> <times/> 
						<apply> <plus/><ci> ONE </ci> <apply> <divide/> <ci> s7p_cyt </ci><ci> km_TALDO_s7p_cyt </ci> </apply>  </apply>
						<apply> <plus/><ci> ONE </ci> <apply> <divide/> <ci> grap_cyt </ci><ci> km_TALDO_grap_cyt </ci> </apply>   </apply></apply>
					<apply> <times/> 
						<apply>	<plus/><ci> ONE </ci> <apply> <divide/> <ci> e4p_cyt </ci><ci> km_TALDO_e4p_cyt </ci> </apply>   </apply>
						<apply> <plus/><ci> ONE </ci> <apply> <divide/> <ci> fru6p_cyt </ci><ci> km_TALDO_fru6p_cyt </ci> </apply>   </apply>  </apply>  </apply>
				<ci> ONE </ci> </apply></apply>		</apply>  
	</math>
</assignmentRule>
<assignmentRule variable="v_RPI">	
	<math xmlns="http://www.w3.org/1998/Math/MathML">
        <apply> <times/> <ci> vmax_RPI </ci> 
			<apply> <divide/>
				<apply> <minus/> <ci> r5p_cyt </ci> <apply> <divide/> <ci> ru5p_cyt </ci><ci> keq_RPI </ci> </apply> </apply> 
				<apply> <plus/> <ci> ONE </ci> <apply> <divide/> <ci> r5p_cyt </ci><ci> km_RPI_r5p_cyt </ci> </apply><apply> <divide/> <ci> ru5p_cyt </ci><ci> km_RPI_ru5p_cyt </ci> </apply>  </apply> </apply> </apply>  
	</math>
</assignmentRule>
<assignmentRule variable="v_RPE">	
	<math xmlns="http://www.w3.org/1998/Math/MathML">
        <apply> <times/> <ci> vmax_RPE </ci> 
			<apply> <divide/>
				<apply> <minus/> <ci> ru5p_cyt </ci> <apply> <divide/> <ci> x5p_cyt </ci><ci> keq_RPE </ci> </apply> </apply> 
				<apply> <plus/> <ci> ONE </ci> <apply> <divide/> <ci> ru5p_cyt </ci><ci> km_RPE_ru5p_cyt </ci> </apply><apply> <divide/> <ci> x5p_cyt </ci><ci> km_RPE_x5p_cyt </ci> </apply>  </apply> </apply> </apply>  
	</math>
</assignmentRule>
<assignmentRule variable="v_PGDH">	
	<math xmlns="http://www.w3.org/1998/Math/MathML">
        <apply> <times/>  <ci> vmax_PGDH </ci>
			<apply> <divide/> 
				<apply> <minus/> 
					<apply> <times/> <ci> pg6_cyt </ci><ci> nadp_cyt </ci>  </apply> 
					<apply> <times/> <ci> ru5p_cyt </ci> <apply> <divide/> <ci> nadph_cyt </ci><ci> keq_PGDH </ci> </apply> </apply>  </apply>
				<apply> <minus/> <apply> <plus/>  
					<apply> <times/> 
						<apply> <plus/><ci> ONE </ci> 
							<apply> <divide/> <ci> nadp_cyt </ci> 
								<apply> <times/><ci> km_PGDH_nadp_cyt </ci> 
									<apply> <plus/><ci> ONE </ci> <apply> <divide/> <ci> nadph_cyt </ci><ci> ki_PGDH_nadph_cyt </ci> </apply>   </apply>
								</apply>  
							</apply>
						</apply>
						<apply> <plus/><ci> ONE </ci> <apply> <divide/> <ci> pg6_cyt </ci><ci> km_PGDH_pg6_cyt </ci> </apply>   </apply>
					</apply>
					<apply> <times/> 
						<apply>	<plus/><ci> ONE </ci> <apply> <divide/> <ci> ru5p_cyt </ci><ci> km_PGDH_ru5p_cyt </ci> </apply>   </apply>
						<apply> <plus/><ci> ONE </ci> <apply> <divide/> <ci> nadph_cyt </ci><ci> km_PGDH_nadph_cyt </ci> </apply>   </apply>  
						<apply> <plus/><ci> ONE </ci> <apply> <divide/> <ci> co2_cyt </ci><ci> km_PGDH_co2_cyt </ci> </apply>   </apply>  
					</apply>  </apply>
				<ci> ONE </ci> </apply>
			</apply>		
		</apply>  
	</math>
</assignmentRule>
<assignmentRule variable="v_PGLS">	
	<math xmlns="http://www.w3.org/1998/Math/MathML">
        <apply> <times/> <ci> vmax_PGLS </ci><apply> <divide/> <ci> pgl6_cyt </ci> <apply> <plus/>  <ci> pgl6_cyt </ci><ci> km_PGLS_pgl6_cyt </ci>  </apply></apply></apply>
	</math>
</assignmentRule>	
<assignmentRule variable="v_G6PDH">	
	<math xmlns="http://www.w3.org/1998/Math/MathML">
		<apply> <times/> <ci> vmax_G6PDH </ci>   
			<apply> <divide/> <ci> glc6p_cyt </ci>  
				<apply> <plus/> <ci> glc6p_cyt </ci> 
					<apply> <times/> <ci> km_G6PDH_glc6p_cyt </ci> 
						<apply> <plus/> <ci> ONE </ci> 
							<apply> <divide/> <ci> c16_coa_cyt </ci> <ci> ki_G6PDH_c16_coa_cyt </ci>  </apply>
						</apply>
					</apply>
				</apply>
			</apply>
			<apply> <divide/> <ci> nadp_cyt </ci>  
				<apply> <plus/> <ci> nadp_cyt </ci> 
					<apply> <times/> <ci> km_G6PDH_nadp_cyt </ci> 
						<apply> <plus/> <ci> ONE </ci> 
							<apply> <divide/> <ci> nadph_cyt </ci> <ci> ki_G6PDH_nadph_cyt </ci>  </apply>
						</apply>
					</apply>
				</apply>
			</apply>
		</apply>
	</math>
</assignmentRule>
<assignmentRule variable="keq_G3PDH_mito">	
	<math xmlns="http://www.w3.org/1998/Math/MathML">
		<apply> <times/> <ci> keq_G3PDH_cyt </ci>   
			<apply> <exp/> <apply> <divide/> 
				<apply> <times/> <ci> F </ci>  <ci> keq_G3PDH_mito_n_e </ci> <apply> 
					<plus/> <ci> E0_G3PDH_mito_qh2_q </ci> <ci> E0_G3PDH_mito_nad_nadh </ci>    </apply>   
				</apply>
				<apply> <times/><ci> R </ci> <ci> T </ci>    </apply> 
			</apply></apply>
		</apply>		
	</math>
</assignmentRule>
<assignmentRule variable="v_G3PDH_mito">	
	<math xmlns="http://www.w3.org/1998/Math/MathML">
        <apply> <times/>  <ci> vmax_G3PDH_mito </ci>
			<apply> <divide/> 
				<apply> <minus/> 
					<apply> <times/> <ci> dhap_cyt </ci><ci> qh2_mm </ci>  </apply> 
					<apply> <times/> <ci> g3p_cyt </ci> <apply> <divide/> <ci> q_mm </ci><ci> keq_G3PDH_mito </ci> </apply> </apply>  </apply>
				<apply> <minus/> 
					<apply> <plus/>  
						<apply> <plus/><ci> ONE </ci> <apply> <divide/> <ci> dhap_cyt </ci><ci> km_G3PDH_mito_dhap_cyt </ci> </apply>  </apply>
						<apply> <plus/><ci> ONE </ci> <apply> <divide/> <ci> g3p_cyt </ci><ci> km_G3PDH_mito_g3p_cyt </ci> </apply>   </apply>
					</apply>
					<ci> ONE </ci> 
				</apply>
			</apply>		
		</apply>  
	</math>
</assignmentRule>
<assignmentRule variable="v_G3PDH_cyt">	
	<math xmlns="http://www.w3.org/1998/Math/MathML">
        <apply> <times/>  <ci> vmax_G3PDH_cyt </ci>
			<apply> <divide/> 
				<apply> <minus/> 
					<apply> <times/> <ci> dhap_cyt </ci><ci> nadh_cyt </ci>  </apply> 
					<apply> <times/> <ci> g3p_cyt </ci> <apply> <divide/> <ci> nad_cyt </ci><ci> keq_G3PDH_cyt </ci> </apply> </apply>  </apply>
				<apply> <minus/> <apply> <plus/>  
					<apply> <times/> 
						<apply> <plus/><ci> ONE </ci> <apply> <divide/> <ci> dhap_cyt </ci><ci> km_G3PDH_cyt_dhap_cyt </ci> </apply>  </apply>
						<apply> <plus/><ci> ONE </ci> <apply> <divide/> <ci> nadh_cyt </ci><ci> km_G3PDH_cyt_nadh_cyt </ci> </apply>   </apply></apply>
					<apply> <times/> 
						<apply>	<plus/><ci> ONE </ci> <apply> <divide/> <ci> g3p_cyt </ci><ci> km_G3PDH_cyt_g3p_cyt </ci> </apply>   </apply>
						<apply> <plus/><ci> ONE </ci> <apply> <divide/> <ci> nad_cyt </ci><ci> km_G3PDH_cyt_nad_cyt </ci> </apply>   </apply>  </apply>  </apply>
				<ci> ONE </ci> </apply></apply>		</apply>  
	</math>
</assignmentRule>
<assignmentRule variable="km_MAC_akg_cyt">	
	<math xmlns="http://www.w3.org/1998/Math/MathML">
		<apply> <times/> <ci> k0_MAC_akg_cyt </ci> 
			<apply> <plus/> <ci> ONE </ci>  
				<apply> <divide/> <ci> glu_cyt </ci> <ci> ki_MAC_glu_cyt </ci>  </apply> 
			</apply> 
			<apply> <plus/> <ci> ONE </ci>  
				<apply> <divide/> <ci> cit_cyt </ci> <ci> ki_MAC_cit_cyt </ci>  </apply> 
			</apply> 
			<apply> <plus/> <ci> ONE </ci>  
				<apply> <divide/> <ci> mal_cyt </ci> <ci> ki_MAC_mal_cyt </ci>  </apply> 
			</apply> 
		</apply>
	</math>
</assignmentRule>
<assignmentRule variable="v_MAC">	
	<math xmlns="http://www.w3.org/1998/Math/MathML">
        <apply> <times/>  <ci> vmax_MAC </ci>
			<apply> <divide/> 
				<apply> <minus/> 
					<apply> <times/> <ci> mal_cyt </ci><ci> akg_mito </ci>  </apply> 
					<apply> <times/> <ci> mal_mito </ci> <apply> <divide/> <ci> akg_cyt </ci><ci> keq_MAC </ci> </apply> </apply>  </apply>
				<apply> <minus/> <apply> <plus/>  
					<apply> <times/> 
						<apply> <plus/><ci> ONE </ci> <apply> <divide/> <ci> mal_cyt </ci><ci> km_MAC_mal_cyt </ci> </apply>  </apply>
						<apply> <plus/><ci> ONE </ci> <apply> <divide/> <ci> akg_mito </ci><ci> km_MAC_akg_mito </ci> </apply>   </apply></apply>
					<apply> <times/> 
						<apply>	<plus/><ci> ONE </ci> <apply> <divide/> <ci> mal_mito </ci><ci> km_MAC_mal_mito </ci> </apply>   </apply>
						<apply> <plus/><ci> ONE </ci> <apply> <divide/> <ci> akg_cyt </ci><ci> km_MAC_akg_cyt </ci> </apply>   </apply>  </apply>  </apply>
				<ci> ONE </ci> </apply></apply>		</apply>  
	</math>
</assignmentRule>
<assignmentRule variable="km_AGC_asp_mito">	
	<math xmlns="http://www.w3.org/1998/Math/MathML">
		<apply> <times/> <ci> k0_AGC_asp_mito </ci> 
			<apply> <plus/> <ci> ONE </ci>  
				<apply> <divide/> <ci> glu_mito </ci> <ci> ki_AGC_glu_mito </ci>  </apply> 
			</apply> 
		</apply>
	</math>
</assignmentRule>
<assignmentRule variable="km_AGC_asp_cyt">	
	<math xmlns="http://www.w3.org/1998/Math/MathML">
		<apply> <times/> <ci> k0_AGC_asp_cyt </ci> 
			<apply> <plus/> <ci> ONE </ci>  
				<apply> <divide/> <ci> glu_cyt </ci> <ci> ki_AGC_glu_cyt </ci>  </apply> 
			</apply> 
		</apply>
	</math>
</assignmentRule>
<assignmentRule variable="keq_AGC">	
	<math xmlns="http://www.w3.org/1998/Math/MathML">
		<apply> <times/>
			<apply> <exp/> <apply> <minus/> <ci> U </ci> </apply> </apply>
			<apply> <divide/> <ci> h_cyt </ci> <ci> h_mito </ci>  </apply>
		</apply>
	</math>
</assignmentRule>
<assignmentRule variable="v_AGC">	
	<math xmlns="http://www.w3.org/1998/Math/MathML">
        <apply> <times/>  <ci> vmax_AGC </ci>
			<apply> <divide/> 
				<apply> <minus/> 
					<apply> <times/> <ci> asp_mito </ci><ci> glu_cyt </ci>  </apply> 
					<apply> <times/> <ci> asp_cyt </ci> <apply> <divide/> <ci> glu_mito </ci><ci> keq_AGC </ci> </apply> </apply>  </apply>
				<apply> <minus/> <apply> <plus/>  
					<apply> <times/> 
						<apply> <plus/><ci> ONE </ci> <apply> <divide/> <ci> asp_mito </ci><ci> km_AGC_asp_mito </ci> </apply>  </apply>
						<apply> <plus/><ci> ONE </ci> <apply> <divide/> <ci> glu_cyt </ci><ci> km_AGC_glu_cyt </ci> </apply>   </apply></apply>
					<apply> <times/> 
						<apply>	<plus/><ci> ONE </ci> <apply> <divide/> <ci> asp_cyt </ci><ci> km_AGC_asp_cyt </ci> </apply>   </apply>
						<apply> <plus/><ci> ONE </ci> <apply> <divide/> <ci> glu_mito </ci><ci> km_AGC_glu_mito </ci> </apply>   </apply>  </apply>  </apply>
				<ci> ONE </ci> </apply></apply>		</apply>  
	</math>
</assignmentRule>
<assignmentRule variable="v_ASAT_cyt">	
	<math xmlns="http://www.w3.org/1998/Math/MathML">
        <apply> <times/>  <ci> vmax_ASAT_cyt </ci>
			<apply> <divide/> 
				<apply> <minus/> 
					<apply> <times/> <ci> asp_cyt </ci><ci> akg_cyt </ci>  </apply> 
					<apply> <times/> <ci> oaa_cyt </ci> <apply> <divide/> <ci> glu_cyt </ci><ci> keq_ASAT_cyt </ci> </apply> </apply>  </apply>
				<apply> <minus/> 
					<apply> <plus/>  
						<apply> <times/> 
							<apply> <plus/><ci> ONE </ci> <apply> <divide/> <ci> asp_cyt </ci><ci> km_ASAT_mito_asp_cyt </ci> </apply>  </apply>
							<apply> <plus/><ci> ONE </ci> <apply> <divide/> <ci> akg_cyt </ci><ci> km_ASAT_mito_akg_cyt </ci> </apply>  </apply>
						</apply>
						<apply> <times/> 
							<apply>	<plus/><ci> ONE </ci> <apply> <divide/> <ci> oaa_cyt </ci><ci> km_ASAT_mito_oaa_cyt </ci> </apply>   </apply>
							<apply> <plus/><ci> ONE </ci> <apply> <divide/> <ci> glu_cyt </ci><ci> km_ASAT_mito_glu_cyt </ci> </apply>   </apply>  
						</apply>
					</apply>						
					<ci> ONE </ci> 
				</apply>		
			</apply> 
		</apply> 				
	</math>
</assignmentRule>
<assignmentRule variable="v_ASAT_mito">	
	<math xmlns="http://www.w3.org/1998/Math/MathML">
        <apply> <times/>  <ci> vmax_ASAT_mito </ci>
			<apply> <divide/> 
				<apply> <minus/> 
					<apply> <times/> <ci> asp_mito </ci><ci> akg_mito </ci>  </apply> 
					<apply> <times/> <ci> oaa_mito </ci> <apply> <divide/> <ci> glu_mito </ci><ci> keq_ASAT_mito </ci> </apply> </apply>  
				</apply>
				<apply> <minus/> 
					<apply> <plus/>  
						<apply> <times/> 
							<apply> <plus/><ci> ONE </ci> <apply> <divide/> <ci> asp_mito </ci><ci> km_ASAT_mito_asp_mito </ci> </apply>  </apply>
							<apply> <plus/><ci> ONE </ci> <apply> <divide/> <ci> akg_mito </ci><ci> km_ASAT_mito_akg_mito </ci> </apply>  </apply>
						</apply>
						<apply> <times/> 
							<apply>	<plus/><ci> ONE </ci> <apply> <divide/> <ci> oaa_mito </ci><ci> km_ASAT_mito_oaa_mito </ci> </apply>   </apply>
							<apply> <plus/><ci> ONE </ci> <apply> <divide/> <ci> glu_mito </ci><ci> km_ASAT_mito_glu_mito </ci> </apply>   </apply>  
						</apply>  
					</apply>
					<ci> ONE </ci> 
				</apply>
			</apply>		
		</apply>  
	</math>
</assignmentRule>


<assignmentRule variable="v_NDK_UTP">	
	<math xmlns="http://www.w3.org/1998/Math/MathML">
        <apply> <times/>  <ci> vmax_ndk_utp </ci>
			<apply> <divide/> 
				<apply> <minus/> 
					<apply> <times/> <ci> atp_cyt </ci><ci> udp_cyt </ci>  </apply> 
					<apply> <times/> <ci> utp_cyt </ci> <apply> <divide/> <ci> adp_cyt </ci><ci> keq_ndk </ci> </apply> </apply>  
				</apply>
				<apply> <plus/>  
					<apply> <times/> 
						<apply> <plus/><ci> ONE </ci> <apply> <divide/> <ci> atp_cyt </ci><ci> km_atp_ndk </ci> </apply>  </apply>
						<apply> <plus/><ci> ONE </ci> <apply> <divide/> <ci> udp_cyt </ci><ci> km_udp_ndk </ci> </apply>   </apply>
					</apply>
					<apply> <times/> 
						<apply>	<plus/><ci> ONE </ci> <apply> <divide/> <ci> adp_cyt </ci><ci> km_adp_ndk </ci> </apply>   </apply>
						<apply> <plus/><ci> ONE </ci> <apply> <divide/> <ci> utp_cyt </ci><ci> km_utp_ndk </ci> </apply>   </apply>  
					</apply>
					<apply> <minus/> <ci> ONE </ci> </apply>
				</apply>
			</apply>		
		</apply>  
	</math>
</assignmentRule>
<assignmentRule variable="km_p_gp_phospho">	
	<math xmlns="http://www.w3.org/1998/Math/MathML">
		<apply> <times/> <ci> k0_p_gp_phospho </ci> 
			<apply> <plus/> <ci> ONE </ci> <apply><divide/><ci>fru1p_cyt</ci><ci>ki_fru1p_gp_phospho</ci></apply></apply>  
		</apply>
	</math>
</assignmentRule>
<assignmentRule variable="vmax_gp">	
	<math xmlns="http://www.w3.org/1998/Math/MathML">
        <apply> <times/> <ci> v0_gp </ci> 
			<apply><divide/> 
				<ci> glyglc </ci>
				<apply> <plus/>
					<ci> glyglc </ci>  
					<apply> <times/> <ci> glyglc_store </ci><ci> num_01 </ci>  </apply>
				</apply>
			</apply> 
		</apply>
	</math>
</assignmentRule>
<assignmentRule variable="vmax_gp_native">	
	<math xmlns="http://www.w3.org/1998/Math/MathML">
        <apply> <divide/> 
			<apply> <divide/> <ci> amp_cyt </ci><apply> <plus/> <ci> amp_cyt </ci><ci> ka_amp_gp_native </ci>   </apply> </apply> 
			<apply> <times/>  <ci> km_glyglc_gp_native </ci><ci> km_p_gp_native </ci> </apply> 
		</apply>  
	</math>
</assignmentRule>
<assignmentRule variable="km_glc1p_gp_native">	
	<math xmlns="http://www.w3.org/1998/Math/MathML">
        <apply> <times/> <ci> k0_glc1p_gp </ci> 
			<apply> <minus/> <ci> ONE </ci> 
				<apply> <divide/> <ci> amp_cyt </ci> 
					<apply><plus/> <ci> amp_cyt </ci><ci> ka_amp_glc1p_gp </ci> </apply>
				</apply> 
			</apply>
		</apply>  
	</math>
</assignmentRule>
<assignmentRule variable="vmax_gp_phospho">	
	<math xmlns="http://www.w3.org/1998/Math/MathML">
        <apply> <divide/> 
			<apply> <divide/> <ci> amp_cyt </ci><apply> <plus/> <ci> amp_cyt </ci><ci> ka_amp_gp_phospho </ci>   </apply> </apply>
			<apply> <times/>  <ci> km_glyglc_gp_phospho </ci><ci> km_p_gp_phospho </ci> </apply> 
		</apply>  
	</math>
</assignmentRule>
<assignmentRule variable="v_gp_native">	
	<math xmlns="http://www.w3.org/1998/Math/MathML">
        <apply> <times/><ci> vmax_gp_native </ci>
			<apply> <divide/> 
				<apply> <minus/>  
					<apply> <times/> <ci> glyglc </ci><ci> p_cyt </ci>  </apply> 
					<apply> <divide/> <ci> glc1p_cyt </ci><ci> keq_gp </ci> </apply>
				</apply>
				<apply> <minus/>  
					<apply> <plus/>
						<apply> <times/> 
							<apply> <plus/> <ci> ONE </ci><apply> <divide/> <ci> glyglc </ci><ci> km_glyglc_gp_native </ci> </apply>   </apply>
							<apply> <plus/> <ci> ONE </ci><apply> <divide/> <ci> p_cyt </ci><ci> km_p_gp_native </ci> </apply> </apply>  
						</apply>
						<apply> <plus/><ci> ONE </ci><apply> <divide/> <ci> glc1p_cyt </ci><ci> km_glc1p_gp_native </ci> </apply> </apply>
					</apply> 
					<ci> ONE </ci> 
				</apply>
			</apply>   
		</apply>
	</math>
</assignmentRule>
<assignmentRule variable="v_gp_phospho">	
	<math xmlns="http://www.w3.org/1998/Math/MathML">
        <apply> <times/><ci> vmax_gp_phospho </ci>
			<apply> <divide/> 
				<apply> <minus/>  
					<apply> <times/> <ci> glyglc </ci><ci> p_cyt </ci>  </apply> 
					<apply> <divide/> <ci> glc1p_cyt </ci><ci> keq_gp </ci> </apply>
				</apply>
				<apply> <minus/>  
					<apply> <plus/>
						<apply> <times/> 
							<apply> <plus/> 
								<ci> ONE </ci>
								<apply> <divide/> <ci> glyglc </ci><ci> km_glyglc_gp_phospho </ci> </apply>
							</apply>
							<apply> <plus/> 
								<ci> ONE </ci>
								<apply> <divide/> <ci> p_cyt </ci><ci> km_p_gp_phospho </ci> </apply>
							</apply>
						</apply>
						<apply> <plus/>
							<ci> ONE </ci>
							<apply> <divide/> <ci> glc1p_cyt </ci><ci> km_glc1p_gp_phospho </ci> </apply>
						</apply>
					</apply> 
					<ci> ONE </ci> 
				</apply>
			</apply>   
		</apply>
	</math>
</assignmentRule>
<assignmentRule variable="v_GP">	
	<math xmlns="http://www.w3.org/1998/Math/MathML">
        <apply> <times/> <ci> vmax_gp </ci> <apply> <plus/>  <apply> <times/> <apply> <minus/> <ci> ONE </ci> <ci> gamma_gp </ci> </apply> <ci> v_gp_native </ci> </apply><apply> <times/> <ci> gamma_gp </ci><ci> v_gp_phospho </ci>  </apply>  </apply>  </apply>  
	</math>
</assignmentRule>
<assignmentRule variable="vmax_gs">	
	<math xmlns="http://www.w3.org/1998/Math/MathML">
        <apply> <times/> <ci> v0_gs </ci> 
			<apply> <divide/> <apply> <minus/> <ci> glyglc_store </ci><ci> glyglc </ci>  </apply> 
				<apply> <plus/> 
					<apply> <minus/>  <ci> glyglc_store </ci><ci> glyglc </ci> </apply> 
					<ci> km_GS_glyglc_store </ci>    
				</apply>
			</apply>
		</apply>
	</math>
</assignmentRule>
<assignmentRule variable="km_udpglc_gs_native">	
	<math xmlns="http://www.w3.org/1998/Math/MathML">
        <apply> <plus/> <ci> kb_udpglc_gs_native </ci>  
			<apply> <times/><ci> k0_udpglc_gs_native </ci> 
				<apply> <minus/> <ci> ONE </ci> 
					<apply> <divide/> <ci> glc6p_cyt </ci> 
						<apply> <plus/> <ci> glc6p_cyt </ci><ci> ka_glc6p_gs_native </ci>   </apply>
					</apply> 
				</apply>  
				<apply> <minus/> <ci> ONE </ci> 
					<apply> <divide/> <ci> fru1p_cyt </ci> 
						<apply> <plus/> <ci> fru1p_cyt </ci><ci> ka_fru1p_gs_native </ci>   </apply>
					</apply> 
				</apply>  
			</apply> 
		</apply>  
	</math>
</assignmentRule>	
<assignmentRule variable="km_udpglc_gs_phospho">	
	<math xmlns="http://www.w3.org/1998/Math/MathML">
        <apply> <plus/> <ci> kb_udpglc_gs_phospho </ci>
			<apply> <times/> <ci> k0_udpglc_gs_phospho </ci> 
				<apply> <minus/> <ci> ONE </ci>
					<apply> <divide/> <ci> glc6p_cyt </ci>
						<apply> <plus/> <ci> glc6p_cyt </ci><ci> ka_glc6p_gs_phospho </ci>   </apply>
					</apply> 
				</apply>
				<apply> <minus/> <ci> ONE </ci>
					<apply> <divide/> <ci> fru1p_cyt </ci>
						<apply> <plus/> <ci> fru1p_cyt </ci><ci> ka_fru1p_gs_phospho </ci>   </apply>
					</apply> 
				</apply>				
			</apply> 
		</apply>  
	</math>
</assignmentRule>	
<assignmentRule variable="v_gs_native">	
	<math xmlns="http://www.w3.org/1998/Math/MathML">
        <apply> <divide/> <ci> udpglc_cyt </ci> <apply> <plus/> <ci> udpglc_cyt </ci><ci> km_udpglc_gs_native </ci>   </apply> </apply>  
	</math>
</assignmentRule>
<assignmentRule variable="v_gs_phospho">	
	<math xmlns="http://www.w3.org/1998/Math/MathML">
        <apply> <divide/> <ci> udpglc_cyt </ci> <apply> <plus/> <ci> udpglc_cyt </ci><ci> km_udpglc_gs_phospho </ci>   </apply> </apply>  
	</math>
</assignmentRule>
<assignmentRule variable="v_GS">	
	<math xmlns="http://www.w3.org/1998/Math/MathML">
        <apply> <times/> <ci> vmax_gs </ci> <apply> <plus/>  <apply> <times/> <apply> <minus/> <ci> ONE </ci> <ci> gamma_gs </ci> </apply> <ci> v_gs_native </ci> </apply><apply> <times/> <ci> gamma_gs </ci><ci> v_gs_phospho </ci>  </apply>  </apply>  </apply>  
	</math>
</assignmentRule>
<assignmentRule variable="v_UGT">	
	<math xmlns="http://www.w3.org/1998/Math/MathML">
        <apply> <times/>  <ci> vmax_ugt </ci>
			<apply> <divide/> 
				<apply> <minus/> 
					<apply> <times/> <ci> utp_cyt </ci><ci> glc1p_cyt </ci>  </apply> 
					<apply> <times/> <ci> udpglc_cyt </ci> <apply> <divide/> <ci> pp_cyt </ci><ci> keq_ugt </ci> </apply> </apply>  </apply>
				<apply> <minus/> <apply> <plus/>  
					<apply> <times/> 
						<apply> <plus/><ci> ONE </ci> <apply> <divide/> <ci> utp_cyt </ci><ci> km_utp_ugt </ci> </apply>  </apply>
						<apply> <plus/><ci> ONE </ci> <apply> <divide/> <ci> glc1p_cyt </ci><ci> km_glc1p_ugt </ci> </apply>   </apply></apply>
					<apply> <times/> 
						<apply>	<plus/><ci> ONE </ci> <apply> <divide/> <ci> udpglc_cyt </ci><ci> km_udpglc_ugt </ci> </apply>   </apply>
						<apply> <plus/><ci> ONE </ci> <apply> <divide/> <ci> pp_cyt </ci><ci> km_pp_ugt </ci> </apply>   </apply>  </apply>  </apply>
				<ci> ONE </ci> </apply></apply>		</apply>  
	</math>
</assignmentRule>
<assignmentRule variable="v_G1PI">	
	<math xmlns="http://www.w3.org/1998/Math/MathML">
        <apply> <times/> <ci> vmax_g1pi </ci> 
			<apply> <divide/> <apply> <minus/>  <ci> glc1p_cyt </ci><apply><divide/><ci> glc6p_cyt </ci><ci> keq_g1pi </ci> </apply></apply> 
				<apply> <plus/> <ci> ONE </ci> 
					<apply> <divide/> <ci> glc6p_cyt </ci><ci> km_glc6p_g1pi </ci> </apply>
					<apply> <divide/> <ci> glc1p_cyt </ci><ci> km_glc1p_g1pi </ci> </apply>  
				</apply> 
			</apply> 
		</apply>  
	</math>
</assignmentRule>
<assignmentRule variable="v_NDK_GTP_mito">	
	<math xmlns="http://www.w3.org/1998/Math/MathML">
        <apply> <times/>  <ci> vmax_ndk_gtp_mito </ci>
			<apply> <divide/> 
				<apply> <minus/> 
					<apply> <times/> <ci> atp_mito </ci><ci> gdp_mito </ci>  </apply> 
					<apply> <times/> <ci> gtp_mito </ci> <apply> <divide/> <ci> adp_mito </ci><ci> keq_ndk_gtp_mito </ci> </apply> </apply>  </apply>
				<apply> <minus/> <apply> <plus/>  
					<apply> <times/> 
						<apply> <plus/><ci> ONE </ci> <apply> <divide/> <ci> atp_mito </ci><ci> km_atp_mito_ndk </ci> </apply>  </apply>
						<apply> <plus/><ci> ONE </ci> <apply> <divide/> <ci> gdp_mito </ci><ci> km_gdp_mito_ndk </ci> </apply>   </apply></apply>
					<apply> <times/> 
						<apply>	<plus/><ci> ONE </ci> <apply> <divide/> <ci> adp_mito </ci><ci> km_adp_mito_ndk </ci> </apply>   </apply>
						<apply> <plus/><ci> ONE </ci> <apply> <divide/> <ci> gtp_mito </ci><ci> km_gtp_mito_ndk </ci> </apply>   </apply>  </apply>  </apply>
				<ci> ONE </ci> </apply></apply>		</apply>  
	</math>
</assignmentRule>
<assignmentRule variable="v_NDK_GTP">	
	<math xmlns="http://www.w3.org/1998/Math/MathML">
        <apply> <times/>  <ci> vmax_ndk_gtp </ci>
			<apply> <divide/> 
				<apply> <minus/> 
					<apply> <times/> <ci> atp_cyt </ci><ci> gdp_cyt </ci>  </apply> 
					<apply> <times/> <ci> gtp_cyt </ci> <apply> <divide/> <ci> adp_cyt </ci><ci> keq_ndk </ci> </apply> </apply>  </apply>
				<apply> <minus/> <apply> <plus/>  
					<apply> <times/> 
						<apply> <plus/><ci> ONE </ci> <apply> <divide/> <ci> atp_cyt </ci><ci> km_atp_ndk </ci> </apply>  </apply>
						<apply> <plus/><ci> ONE </ci> <apply> <divide/> <ci> gdp_cyt </ci><ci> km_gdp_ndk </ci> </apply>   </apply></apply>
					<apply> <times/> 
						<apply>	<plus/><ci> ONE </ci> <apply> <divide/> <ci> adp_cyt </ci><ci> km_adp_ndk </ci> </apply>   </apply>
						<apply> <plus/><ci> ONE </ci> <apply> <divide/> <ci> gtp_cyt </ci><ci> km_gtp_ndk </ci> </apply>   </apply>  </apply>  </apply>
				<ci> ONE </ci> </apply></apply>		</apply>  
	</math>
</assignmentRule>
<assignmentRule variable="keq_pept">	
	<math xmlns="http://www.w3.org/1998/Math/MathML">
        <apply> <exp/> <apply> <minus/>  <ci> U </ci>  </apply> </apply>  
	</math>
</assignmentRule>
<assignmentRule variable="v_PEPT">	
	<math xmlns="http://www.w3.org/1998/Math/MathML">
        <apply> <times/> <ci> vmax_pept </ci> 
			<apply> <divide/> 
				<apply> <minus/>  
					<ci> pep_mito </ci>
					<apply><divide/><ci>pep_cyt  </ci><ci> keq_pept </ci> </apply>
				</apply> 
				<apply> <plus/> <ci> ONE </ci> 
					<apply> <divide/> 
						<ci> pep_cyt </ci>
						<apply> <times/>
							<ci> km_pep_pept </ci>
							<apply> <plus/> <ci> ONE </ci> <apply> <divide/> <ci> cit_cyt </ci><ci> km_PEPT_cit_cyt </ci> </apply>  </apply>
						</apply>
					</apply>
					<apply> <divide/> 
						<ci> pep_mito </ci>
						<apply> <times/>
							<ci> km_pep_mito_pept </ci>
							<apply> <plus/> <ci> ONE </ci> <apply> <divide/> <ci> cit_mito </ci><ci> km_PEPT_cit_mito </ci> </apply>  </apply>
						</apply>
					</apply>
				</apply> 
			</apply>
		</apply>  
	</math>
</assignmentRule>
<assignmentRule variable="v_ME">	
	<math xmlns="http://www.w3.org/1998/Math/MathML">
        <apply> <times/>  <ci> vmax_ME </ci>
			<apply> <divide/> 
				<apply> <minus/> 
					<apply> <times/> <ci> mal_cyt </ci><ci> nadp_cyt </ci>  </apply> 
					<apply> <times/> <ci> pyr_cyt </ci> <ci> hco3_cyt </ci> <apply> <divide/> <ci> nadph_cyt </ci><ci> keq_ME </ci> </apply> </apply>  </apply>
				<apply> <minus/> <apply> <plus/>  
					<apply> <times/> 
						<apply> <plus/><ci> ONE </ci> <apply> <divide/> <ci> mal_cyt </ci><ci> km_ME_mal_cyt </ci> </apply>  </apply>
						<apply> <plus/><ci> ONE </ci> <apply> <divide/> <ci> nadp_cyt </ci><ci> km_ME_nadp_cyt </ci> </apply>   </apply></apply>
					<apply> <times/> 
						<apply>	<plus/><ci> ONE </ci> <apply> <divide/> <ci> pyr_cyt </ci><ci> km_ME_pyr_cyt </ci> </apply>   </apply>
						<apply>	<plus/><ci> ONE </ci> <apply> <divide/> <ci> nadph_cyt </ci><ci> km_ME_nadph_cyt </ci> </apply>   </apply>
						<apply> <plus/><ci> ONE </ci> <apply> <divide/> <ci> hco3_cyt </ci><ci> km_ME_hco3_cyt </ci> </apply>   </apply>  </apply>  </apply>
				<ci> ONE </ci> </apply></apply>		</apply>  
	</math>
</assignmentRule>
<assignmentRule variable="v_MDH_cyt">	
	<math xmlns="http://www.w3.org/1998/Math/MathML">
        <apply> <times/>  <ci> vmax_mdh </ci>
			<apply> <divide/> 
				<apply> <minus/> 
					<apply> <times/> <ci> mal_cyt </ci><ci> nad_cyt </ci>  </apply> 
					<apply> <times/> <ci> oaa_cyt </ci> <apply> <divide/> <ci> nadh_cyt </ci><ci> keq_mdh </ci> </apply> </apply>  </apply>
				<apply> <minus/> <apply> <plus/>  
					<apply> <times/> 
						<apply> <plus/><ci> ONE </ci> <apply> <divide/> <ci> mal_cyt </ci><ci> km_mal_mdh </ci> </apply>  </apply>
						<apply> <plus/><ci> ONE </ci> <apply> <divide/> <ci> nad_cyt </ci><ci> km_nad_mdh </ci> </apply>   </apply></apply>
					<apply> <times/> 
						<apply>	<plus/><ci> ONE </ci> <apply> <divide/> <ci> nadh_cyt </ci><ci> km_nadh_mdh </ci> </apply>   </apply>
						<apply> <plus/><ci> ONE </ci> <apply> <divide/> <ci> oaa_cyt </ci><ci> km_oa_mdh </ci> </apply>   </apply>  
					</apply>  
				</apply>
				<ci> ONE </ci> </apply>
			</apply>		
		</apply>  
	</math>
</assignmentRule>
<assignmentRule variable="v_PyrMalT">	
	<math xmlns="http://www.w3.org/1998/Math/MathML">
        <apply> <times/>  <ci> vmax_pyrmalt </ci>
			<apply> <divide/> 
				<apply> <minus/> 
					<apply> <times/> <ci> mal_mito </ci><ci> pyr_cyt </ci>  </apply> 
					<apply> <times/> <ci> mal_cyt </ci>  <ci> pyr_mito </ci> </apply>  </apply>
				<apply> <minus/> <apply> <plus/>  
					<apply> <times/> 
						<apply> <plus/><ci> ONE </ci> <apply> <divide/> <ci> mal_mito </ci><ci> km_mal_mito_pyrmalt </ci> </apply>  </apply>
						<apply> <plus/><ci> ONE </ci> <apply> <divide/> <ci> pyr_cyt </ci><ci> km_pyr_pyrmalt </ci> </apply>   </apply></apply>
					<apply> <times/> 
						<apply>	<plus/><ci> ONE </ci> <apply> <divide/> <ci> mal_cyt </ci><ci> km_mal_pyrmalt </ci> </apply>   </apply>
						<apply> <plus/><ci> ONE </ci> <apply> <divide/> <ci> pyr_mito </ci><ci> km_pyr_mito_pyrmalt </ci> </apply>   </apply>  </apply>  </apply>
				<ci> ONE </ci> </apply></apply>		</apply>  
	</math>
</assignmentRule>
<assignmentRule variable="v_MALT">	
	<math xmlns="http://www.w3.org/1998/Math/MathML">
        <apply> <times/>  <ci> vmax_malt </ci>
			<apply> <divide/> 
				<apply> <minus/> 
					<apply> <times/> <ci> mal_mito </ci><ci> p_cyt </ci>  </apply> 
					<apply> <times/> <ci> mal_cyt </ci>  <ci> p_mito </ci> </apply>  </apply>
				<apply> <minus/> <apply> <plus/>  
					<apply> <times/> 
						<apply> <plus/><ci> ONE </ci> <apply> <divide/> <ci> mal_mito </ci><ci> km_mal_mito_malt </ci> </apply>  </apply>
						<apply> <plus/><ci> ONE </ci> <apply> <divide/> <ci> p_cyt </ci><ci> km_p_malt </ci> </apply>   </apply></apply>
					<apply> <times/> 
						<apply>	<plus/><ci> ONE </ci> <apply> <divide/> <ci> mal_cyt </ci><ci> km_mal_malt </ci> </apply>   </apply>
						<apply> <plus/><ci> ONE </ci> <apply> <divide/> <ci> p_mito </ci><ci> km_p_mito_malt </ci> </apply>   </apply>  </apply>  </apply>
				<ci> ONE </ci> </apply></apply>		</apply>  
	</math>
</assignmentRule>
<assignmentRule variable="v_PyrT_mito">	
	<math xmlns="http://www.w3.org/1998/Math/MathML">
        <apply> <times/> <ci> vmax_pyrt_mito </ci> 
			<apply> <divide/> <apply> <minus/>  <apply> <times/> <ci> pyr_cyt </ci><ci> h_cyt </ci> </apply><apply> <times/> <ci> pyr_mito </ci> <ci> h_mito </ci> </apply></apply> 
				<apply> <plus/> <ci> ONE </ci> <apply> <divide/> <ci> pyr_cyt </ci><ci> km_pyr_pyrt </ci> </apply><apply> <divide/> <ci> pyr_mito </ci><ci> km_pyr_mito_pyrt </ci> </apply>  </apply> </apply> </apply>  
	</math>
</assignmentRule>
<assignmentRule variable="v_PYRT">
	<math xmlns="http://www.w3.org/1998/Math/MathML">
        <apply> <times/> <ci> vmax_PYRT </ci> 
			<apply> <divide/> <apply> <minus/>  <ci> pyr_ext </ci><ci> pyr_cyt </ci></apply> 
				<apply> <plus/> <ci> ONE </ci> 
					<apply> <divide/> <ci> pyr_ext </ci><ci> km_PYRT_pyr_ext </ci> </apply>
					<apply> <divide/> <ci> pyr_cyt </ci><ci> km_PYRT_pyr_cyt </ci> </apply>
				</apply> 
			</apply> 
		</apply>  
	</math>
</assignmentRule>
<assignmentRule variable="v_LACT">
	<math xmlns="http://www.w3.org/1998/Math/MathML">
        <apply> <times/> <ci> vmax_lact </ci> 
			<apply> <divide/> <apply> <minus/>  <ci> lac_ext </ci><ci> lac_cyt </ci></apply> 
				<apply> <plus/> <ci> ONE </ci> <apply> <divide/> <ci> lac_cyt </ci><ci> km_lac_lact </ci> </apply><apply> <divide/> <ci> lac_ext </ci><ci> km_lac_ext_lact </ci> </apply>  </apply> </apply> </apply>  
	</math>
</assignmentRule>
<assignmentRule variable="v_LDH">	
	<math xmlns="http://www.w3.org/1998/Math/MathML">
        <apply> <times/>  <ci> vmax_ldh </ci>
			<apply> <divide/> 
				<apply> <minus/> 
					<apply> <times/> <ci> pyr_cyt </ci><ci> nadh_cyt </ci>  </apply> 
					<apply> <times/> <ci> lac_cyt </ci> <apply> <divide/> <ci> nad_cyt </ci><ci> keq_ldh </ci> </apply> </apply>  </apply>
				<apply> <minus/> <apply> <plus/>  
					<apply> <times/> 
						<apply> <plus/><ci> ONE </ci> <apply> <divide/> <ci> nadh_cyt </ci><ci> km_nadh_ldh </ci> </apply>  </apply>
						<apply> <plus/><ci> ONE </ci> <apply> <divide/> <ci> pyr_cyt </ci><ci> km_pyr_ldh </ci> </apply>   </apply></apply>
					<apply> <times/> 
						<apply>	<plus/><ci> ONE </ci> <apply> <divide/> <ci> nad_cyt </ci><ci> km_nad_ldh </ci> </apply>   </apply>
						<apply> <plus/><ci> ONE </ci> <apply> <divide/> <ci> lac_cyt </ci><ci> km_lac_ldh </ci> </apply>   </apply>  </apply>  </apply>
				<ci> ONE </ci> </apply></apply>		</apply>  
	</math>
</assignmentRule>
<assignmentRule variable="v_PC">	
	<math xmlns="http://www.w3.org/1998/Math/MathML">
        <apply> <times/>  <ci> vmax_PC </ci>
			<apply> <divide/> 
				<apply> <minus/> 
					<apply> <times/> <ci> atp_mito </ci><ci> pyr_mito </ci><ci> hco3_mito </ci>  </apply> 
					<apply> <times/> <ci> oaa_mito </ci><ci> adp_mito </ci> <apply> <divide/> <ci> p_mito </ci><ci> keq_pc </ci> </apply> </apply>  </apply>
				<apply> <times/> 
					<apply> <plus/> <ci> atp_mito </ci><ci> km_atp_mito_pc </ci>   </apply>
					<apply> <plus/> <ci> pyr_mito </ci><ci> km_pyr_mito_pc </ci>   </apply>
					<apply> <plus/> <ci> hco3_mito </ci><ci> km_co2_mito_pc </ci>   </apply>  </apply></apply>		</apply>  
	</math>
</assignmentRule>
<assignmentRule variable="v_PEPCK_mito">	
	<math xmlns="http://www.w3.org/1998/Math/MathML">
        <apply> <times/>  <ci> vmax_pepck_mito </ci>
			<apply> <divide/> 
				<apply> <minus/> 
					<apply> <times/> <ci> oaa_mito </ci><ci> gtp_mito </ci>  </apply> 
					<apply> <times/> <ci> pep_mito </ci><ci> gdp_mito </ci> <apply> <divide/> <ci> hco3_mito </ci><ci> keq_pepck_mito </ci> </apply> </apply>  </apply>
				<apply> <minus/> <apply> <plus/>  
					<apply> <times/> 
						<apply> <plus/><ci> ONE </ci> <apply> <divide/> <ci> oaa_mito </ci><ci> km_oa_mito_pepck_mito </ci> </apply>  </apply>
						<apply> <plus/><ci> ONE </ci> <apply> <divide/> <ci> gtp_mito </ci><ci> km_gtp_mito_pepck_mito </ci> </apply>   </apply></apply>
					<apply> <times/> 
						<apply>	<plus/><ci> ONE </ci> <apply> <divide/> <ci> pep_mito </ci><ci> km_pep_mito_pepck_mito </ci> </apply>   </apply>
						<apply>	<plus/><ci> ONE </ci> <apply> <divide/> <ci> gdp_mito </ci><ci> km_gdp_mito_pepck_mito </ci> </apply>   </apply>
						<apply> <plus/><ci> ONE </ci> <apply> <divide/> <ci> hco3_mito </ci><ci> km_co2_mito_pepck_mito </ci> </apply>   </apply>  </apply>  </apply>
				<ci> ONE </ci> </apply></apply>		
		</apply>  
	</math>
</assignmentRule>
<assignmentRule variable="v_PEPCK">	
	<math xmlns="http://www.w3.org/1998/Math/MathML">
        <apply> <times/>  <ci> vmax_pepck </ci>
			<apply> <divide/> 
				<apply> <minus/> 
					<apply> <times/> <ci> oaa_cyt </ci><ci> gtp_cyt </ci>  </apply> 
					<apply> <times/> <ci> pep_cyt </ci><ci> gdp_cyt </ci> <apply> <divide/> <ci> hco3_cyt </ci><ci> keq_pepck </ci> </apply> </apply>  </apply>
				<apply> <minus/> <apply> <plus/>  
					<apply> <times/> 
						<apply> <plus/><ci> ONE </ci> <apply> <divide/> <ci> oaa_cyt </ci><ci> km_oa_pepck </ci> </apply>  </apply>
						<apply> <plus/><ci> ONE </ci> <apply> <divide/> <ci> gtp_cyt </ci><ci> km_gtp_pepck </ci> </apply>   </apply></apply>
					<apply> <times/> 
						<apply>	<plus/><ci> ONE </ci> <apply> <divide/> <ci> pep_cyt </ci><ci> km_pep_pepck </ci> </apply>   </apply>
						<apply>	<plus/><ci> ONE </ci> <apply> <divide/> <ci> gdp_cyt </ci><ci> km_gdp_pepck </ci> </apply>   </apply>
						<apply> <plus/><ci> ONE </ci> <apply> <divide/> <ci> hco3_cyt </ci><ci> km_co2_pepck </ci> </apply>   </apply>  </apply>  </apply>
				<ci> ONE </ci> </apply></apply>		</apply>  
	</math>
</assignmentRule>
<assignmentRule variable="v_pk_native">	
	<math xmlns="http://www.w3.org/1998/Math/MathML">
        <apply> <times/> 
			<apply> <divide/><ci> pep_cyt </ci> 
				<apply> <plus/> <ci> pep_cyt </ci> 
					<apply> <times/> 
						<ci> km_pep_pk_native </ci> 
						<apply> <plus/><ci> ONE </ci><apply> <divide/> <ci> atp_cyt </ci><ci> ki_atp_pk_native </ci> </apply></apply> 
						<apply> <plus/><ci> ONE </ci><apply> <divide/> <ci> ala_cyt </ci><ci> ki_ala_pk_native </ci> </apply></apply> 
						<apply> <minus/><ci> ONE </ci> 
							<apply> <divide/> <ci> fru16bp_cyt </ci>
								<apply> <plus/>  <ci> fru16bp_cyt </ci><ci> ka_fru16bp_pk_native </ci>  </apply>
							</apply>  
						</apply> 
					</apply>
				</apply> 
			</apply>
			<apply> <divide/> <ci> adp_cyt </ci>  <apply> <plus/> <ci> adp_cyt </ci><ci> km_adp_pk_native </ci>   </apply> </apply>
		</apply>  
	</math>
</assignmentRule>
<assignmentRule variable="v_pk_phospho">	
	<math xmlns="http://www.w3.org/1998/Math/MathML">
        <apply> <times/> 
			<apply> <divide/>
				<apply> <power/> <ci> pep_cyt </ci>	<ci> n_pk_phospho </ci>	</apply>
				<apply> <plus/>
					<apply> <power/><ci> pep_cyt </ci><ci> n_pk_phospho </ci></apply>
					<apply> <power/><apply> <times/><ci> km_pep_pk_phospho </ci> 
						<apply> <plus/><ci> ONE </ci> <apply> <divide/><ci> atp_cyt </ci> <ci> ki_atp_pk_phospho </ci></apply></apply> 
						<apply> <plus/><ci> ONE </ci> <apply> <divide/><ci> ala_cyt </ci> <ci> ki_ala_pk_phospho </ci></apply></apply> 
						<apply> <minus/><ci> ONE </ci>
							<apply> <divide/><ci> fru16bp_cyt </ci>
								<apply> <plus/>	<ci> fru16bp_cyt </ci>	<ci> ka_fru16bp_pk_phospho </ci></apply> 
							</apply>  
						</apply></apply>
						<ci> n_pk_phospho </ci>	
					</apply>
				</apply> 
			</apply>
			<apply> <divide/><ci> adp_cyt </ci>	<apply> <plus/>	<ci> adp_cyt </ci><ci> km_adp_pk_phospho </ci></apply></apply>
		</apply>  
	</math>
</assignmentRule>
<assignmentRule variable="v_PK">	
	<math xmlns="http://www.w3.org/1998/Math/MathML">
        <apply> <times/> <ci> vmax_pk </ci> <apply> <plus/>  <apply> <times/> <apply> <minus/> <ci> ONE </ci> <ci> gamma_pk </ci> </apply> <ci> v_pk_native </ci> </apply><apply> <times/> <ci> gamma_pk </ci><ci> v_pk_phospho </ci>  </apply>  </apply>  </apply>
	</math>
</assignmentRule>
<assignmentRule variable="v_EN">	
	<math xmlns="http://www.w3.org/1998/Math/MathML">
        <apply> <times/> <ci> vmax_en </ci> 
			<apply> <divide/>
				<apply> <minus/> <ci> pg2_cyt </ci> <apply> <divide/> <ci> pep_cyt </ci><ci> keq_en </ci> </apply> </apply> 
				<apply> <plus/> <ci> ONE </ci> <apply> <divide/> <ci> pg2_cyt </ci><ci> km_pg2_en </ci> </apply><apply> <divide/> <ci> pep_cyt </ci><ci> km_pep_en </ci> </apply>  </apply> </apply> </apply>  
	</math>
</assignmentRule>
<assignmentRule variable="v_PGM">	
	<math xmlns="http://www.w3.org/1998/Math/MathML">
        <apply> <times/> <ci> vmax_pgm </ci> 
			<apply> <divide/> 
				<apply> <minus/>  <ci> pg3_cyt </ci><apply><divide/><ci> pg2_cyt </ci><ci> keq_pgm </ci> </apply></apply> 
				<apply> <plus/> <ci> pg3_cyt </ci> 
					<apply> <times/> <ci> km_pg3_pgm </ci>
						<apply> <plus/> <ci> ONE </ci> <apply> <divide/> <ci> pg2_cyt </ci><ci> km_pg2_pgm </ci> </apply>  </apply>
					</apply> 
				</apply>
			</apply>
		</apply>			
	</math>
</assignmentRule>
<assignmentRule variable="v_PGK">	
	<math xmlns="http://www.w3.org/1998/Math/MathML">
        <apply> <times/>  <ci> vmax_pgk </ci>
			<apply> <divide/> 
				<apply> <minus/> 
					<apply> <times/> <ci> adp_cyt </ci><ci> bpg13_cyt </ci>  </apply> 
					<apply> <times/> <ci> atp_cyt </ci> <apply> <divide/> <ci> pg3_cyt </ci><ci> keq_pgk </ci> </apply> </apply>  </apply>
				<apply> <minus/> <apply> <plus/>  
					<apply> <times/> 
						<apply> <plus/><ci> ONE </ci> <apply> <divide/> <ci> adp_cyt </ci><ci> km_adp_pgk </ci> </apply>  </apply>
						<apply> <plus/><ci> ONE </ci> <apply> <divide/> <ci> bpg13_cyt </ci><ci> km_bpg13_pgk </ci> </apply>   </apply></apply>
					<apply> <times/> 
						<apply>	<plus/><ci> ONE </ci> <apply> <divide/> <ci> atp_cyt </ci><ci> km_atp_pgk </ci> </apply>   </apply>
						<apply> <plus/><ci> ONE </ci> <apply> <divide/> <ci> pg3_cyt </ci><ci> km_pg3_pgk </ci> </apply>   </apply>  </apply>  </apply>
				<ci> ONE </ci> </apply></apply>		</apply>  
	</math>
</assignmentRule>
<assignmentRule variable="v_GAPDH">	
	<math xmlns="http://www.w3.org/1998/Math/MathML">
        <apply> <times/>  <ci> vmax_gapdh </ci>
			<apply> <divide/> 
				<apply> <minus/> 
					<apply> <times/> <ci> nad_cyt </ci><ci> grap_cyt </ci><ci> p_cyt </ci>  </apply> 
					<apply> <times/> <ci> bpg13_cyt </ci> <apply> <divide/> <ci> nadh_cyt </ci><ci> keq_gapdh </ci> </apply> </apply>  </apply>
				<apply> <minus/> <apply> <plus/>  
					<apply> <times/> 
						<apply> <plus/><ci> ONE </ci> <apply> <divide/> <ci> nad_cyt </ci><ci> km_nad_gapdh </ci> </apply>  </apply>
						<apply> <plus/><ci> ONE </ci> <apply> <divide/> <ci> grap_cyt </ci><ci> km_grap_gapdh </ci> </apply>   </apply>
						<apply> <plus/><ci> ONE </ci> <apply> <divide/> <ci> p_cyt </ci>  <ci> km_p_gapdh </ci> </apply>   </apply>  </apply>
					<apply> <times/> 
						<apply>	<plus/><ci> ONE </ci> <apply> <divide/> <ci> nadh_cyt </ci><ci> km_nadh_gapdh </ci> </apply>   </apply>
						<apply> <plus/><ci> ONE </ci> <apply> <divide/> <ci> bpg13_cyt </ci><ci> km_bpg13_gapdh </ci> </apply>   </apply>  </apply>  </apply>
				<ci> ONE </ci> </apply></apply>		</apply>  
	</math>
</assignmentRule>
<assignmentRule variable="v_TPI">	
	<math xmlns="http://www.w3.org/1998/Math/MathML">
        <apply> <times/> <ci> vmax_tpi </ci> 
			<apply> <divide/> <apply> <minus/>  <ci> dhap_cyt </ci><apply><divide/><ci> grap_cyt </ci><ci> keq_tpi </ci> </apply></apply> 
				<apply> <plus/> <ci> ONE </ci> <apply> <divide/> <ci> dhap_cyt </ci><ci> km_dhap_tpi </ci> </apply><apply> <divide/> <ci> grap_cyt </ci><ci> km_grap_tpi </ci> </apply>  </apply> </apply> </apply>  
	</math>
</assignmentRule>
<assignmentRule variable="v_ALD">	
	<math xmlns="http://www.w3.org/1998/Math/MathML">
        <apply> <times/>  <ci> vmax_ald </ci>
			<apply> <divide/> 
				<apply> <minus/> <ci> fru16bp_cyt </ci> <apply> <divide/> <apply> <times/> <ci> grap_cyt </ci> <ci> dhap_cyt </ci>  </apply> <ci> keq_ald </ci> </apply> </apply>
				<apply> <minus/>
					<apply> <plus/>
						<apply> <plus/>
							<ci> ONE </ci>
							<apply> <divide/> <ci> fru16bp_cyt </ci> <ci> km_fru16bp_ald </ci> </apply></apply>
						<apply> <times/>
							<apply> <plus/><ci> ONE </ci>  <apply> <divide/> <ci> grap_cyt </ci> <ci> km_grap_ald </ci> </apply>  </apply>
							<apply> <plus/><ci> ONE </ci>  <apply> <divide/> <ci> dhap_cyt </ci> <ci> km_dhap_ald </ci> </apply>  </apply>   </apply></apply> 
					<ci> ONE </ci> </apply> </apply></apply>  
	</math>
</assignmentRule>
<assignmentRule variable="v_fbp1_native">	
	<math xmlns="http://www.w3.org/1998/Math/MathML">
        <apply> <divide/> 
			<apply> <divide/> 
				<ci> fru16bp_cyt </ci> 
				<apply> <plus/> <ci> fru16bp_cyt </ci><ci> km_fru16bp_fbp1_native </ci>   </apply> 
			</apply> 
			<apply> <plus/>
				<ci> ONE </ci> 
				<apply> <power/> 
					<apply> <divide/> 
						<ci> fru26bp_cyt </ci>
						<ci> ki_fru26bp_fbp1 </ci> 
					</apply>  
					<ci> n_fbp1 </ci>
				</apply>   
			</apply> 
		</apply>  
	</math>
</assignmentRule>
<assignmentRule variable="v_fbp1_phospho">	
	<math xmlns="http://www.w3.org/1998/Math/MathML">
        <apply> <divide/> 
			<apply> <divide/> 
				<ci> fru16bp_cyt </ci> 
				<apply> <plus/> <ci> fru16bp_cyt </ci><ci> km_fru16bp_fbp1_phospho </ci>   </apply> 
			</apply> 
			<apply> <plus/><ci> ONE </ci> 
				<apply> <power/> 
					<apply> <divide/> <ci> fru26bp_cyt </ci><ci> ki_fru26bp_fbp1 </ci> </apply>  
					<ci> n_fbp1 </ci>
				</apply>   
			</apply> 
		</apply>  
	</math>
</assignmentRule>
<assignmentRule variable="v_FBP1">	
	<math xmlns="http://www.w3.org/1998/Math/MathML">
        <apply> <times/> <ci> vmax_fbp1 </ci> <apply> <plus/>  <apply> <times/> <apply> <minus/> <ci> ONE </ci> <ci> gamma_fbp1 </ci> </apply> <ci> v_fbp1_native </ci> </apply><apply> <times/> <ci> gamma_fbp1 </ci><ci> v_fbp1_phospho </ci>  </apply>  </apply>  </apply>  
	</math>
</assignmentRule>
<assignmentRule variable="km_atp_pfk1">	
	<math xmlns="http://www.w3.org/1998/Math/MathML">
        <apply> <times/> <ci> k0_atp_pfk1_km_atp </ci>
			<apply> <minus/> <ci> ONE </ci>
				<apply> <times/> <ci> fa_fru26bp_pfk1_km_atp </ci> 
					<apply> <divide/> 
						<ci> fru26bp_cyt </ci> 
						<apply> <plus/> <ci> fru26bp_cyt </ci><ci> ka_fru26bp_pfk1_km_atp </ci>   </apply>
					</apply>
				</apply>
			</apply>
		</apply>
	</math>
</assignmentRule>
<assignmentRule variable="ki_atp_pfk1">	
	<math xmlns="http://www.w3.org/1998/Math/MathML">
        <apply> <times/> <ci> ki0_atp_pfk1 </ci> 
			<apply> <plus/><ci> ONE </ci> <apply> <times/> <ci> f_fru26bp_pfk1_ki_atp </ci>
					<apply> <divide/><ci> fru26bp_cyt </ci> <apply> <plus/> <ci> fru26bp_cyt </ci><ci> ka_fru26bp_pfk1_ki_atp </ci>   </apply> </apply> </apply>   </apply>  </apply>  
	</math>
</assignmentRule>
<assignmentRule variable="km_fru6p_pfk1">	
	<math xmlns="http://www.w3.org/1998/Math/MathML">
        <apply> <times/>  <ci> k0_fru6p_pfk1_km_fru6p </ci>
			<apply> <plus/> <ci> ONE </ci> <apply> <divide/> <ci> atp_cyt </ci><ci> ki_atp_pfk1_km_fru6p </ci> </apply>  </apply>
			<apply> <plus/> <ci> ONE </ci> <apply> <divide/> <ci> cit_cyt </ci><ci> ki_cit_pfk1_km_fru6p </ci> </apply>  </apply>
			<apply> <minus/> <ci> ONE </ci> <apply> <times/> <ci> f_amp_pfk1_km_fru6p </ci> 
				<apply> <divide/> <apply> <power/> <ci> amp_cyt </ci><ci> n_amp_pfk1_km_fru6p </ci>  </apply>
					<apply> <plus/> <apply> <power/> <ci> amp_cyt </ci><ci> n_amp_pfk1_km_fru6p </ci>  </apply>
						<apply> <power/> <ci> ka_amp_pfk1_km_fru6p </ci><ci> n_amp_pfk1_km_fru6p </ci>  </apply>   
					</apply>
				</apply> 
			</apply> </apply>
			<apply> <minus/> <ci> ONE </ci> <apply> <times/> <ci> f_p_pfk1_km_fru6p </ci> 
				<apply> <divide/> <ci> p_cyt </ci> <apply> <plus/> <ci> p_cyt </ci><ci> ka_p_pfk1_km_fru6p </ci>   </apply></apply>
			</apply> </apply>
			<apply> <minus/> <ci> ONE </ci> <apply> <times/> <ci> f_fru26bp_pfk1_km_fru6p </ci>
				<apply> <divide/> <apply> <power/> <ci> fru26bp_cyt </ci><ci> n_fru26bp_pfk1_km_fru6p </ci>  </apply>
					<apply> <plus/> <apply> <power/>  <ci> fru26bp_cyt </ci><ci> n_fru26bp_pfk1_km_fru6p </ci> </apply>
						<apply> <power/> <ci> ka_fru26bp_pfk1_km_fru6p </ci><ci> n_fru26bp_pfk1_km_fru6p </ci>  </apply>
					</apply>
				</apply> 
			</apply> </apply>
			<apply> <minus/> <ci> ONE </ci> <apply> <times/> <ci> f_fru16bp_pfk1_km_fru6p </ci>
				<apply> <divide/> <apply> <power/> <ci> fru16bp_cyt </ci>   <ci> n_fru16bp_pfk1_km_fru6p </ci> </apply>
					<apply> <plus/> <apply> <power/>  <ci> fru16bp_cyt </ci><ci> n_fru16bp_pfk1_km_fru6p </ci> </apply>
						<apply> <power/> <ci> ka_fru16bp_pfk1_km_fru6p </ci><ci> n_fru16bp_pfk1_km_fru6p </ci> </apply>
					</apply>
				</apply> 
			</apply> </apply>
		</apply>  
	</math>
</assignmentRule>
<assignmentRule variable="n_fru6p_pfk1">	
	<math xmlns="http://www.w3.org/1998/Math/MathML">
        <apply> <times/>
			<apply> <plus/> <ci> n0_pfk1_n_fru6p </ci> <apply> <divide/> <apply> <power/> <ci> atp_cyt </ci><ci> n_atp_pfk1_n_fru6p </ci>  </apply>
					<apply> <plus/> <apply> <power/> <ci> atp_cyt </ci><ci> n_atp_pfk1_n_fru6p </ci>  </apply><apply> <power/>  <ci> ki_atp_pfk1_n_fru6p </ci><ci> n_atp_pfk1_n_fru6p </ci> </apply>   </apply> </apply>  </apply>
			<apply> <minus/> <ci> ONE </ci> <apply> <times/> <ci> f_amp_pfk1_n_fru6p </ci><apply> <divide/> <apply> <power/> <ci> amp_cyt </ci><ci> n_amp_pfk1_n_fru6p </ci>  </apply>
					<apply> <plus/> <apply> <power/> <ci> amp_cyt </ci><ci> n_amp_pfk1_n_fru6p </ci>  </apply><apply> <power/>  <ci> ka_amp_pfk1_n_fru6p </ci><ci> n_amp_pfk1_n_fru6p </ci> </apply>   </apply> </apply>  </apply> </apply>
			<apply> <plus/> <ci>  ONE </ci> <apply> <times/> <ci> f_cit_pfk1_n_fru6p </ci><apply> <divide/> <apply> <power/> <ci> cit_cyt </ci><ci> n_cit_pfk1_n_fru6p </ci>  </apply>
					<apply> <plus/> <apply> <power/> <ci> cit_cyt </ci><ci> n_cit_pfk1_n_fru6p </ci>  </apply><apply> <power/>  <ci> ki_cit_pfk1_n_fru6p </ci><ci> n_cit_pfk1_n_fru6p </ci> </apply>   </apply> </apply>  </apply>  </apply>
			<apply> <minus/> <ci> ONE </ci> <apply> <times/> <ci> f_p_pfk1_n_fru6p </ci><apply> <divide/> <apply> <power/> <ci> p_cyt </ci><ci> n_p_pfk1_n_fru6p </ci>  </apply>
					<apply> <plus/> <apply> <power/> <ci> p_cyt </ci><ci> n_p_pfk1_n_fru6p </ci>  </apply><apply> <power/>  <ci> ka_p_pfk1_n_fru6p </ci><ci> n_p_pfk1_n_fru6p </ci> </apply>   </apply> </apply>  </apply> </apply>
			<apply> <minus/> <ci> ONE </ci> <apply> <times/> <ci> f_fru26bp_pfk1_n_fru6p </ci><apply> <divide/> <apply> <power/> <ci> fru26bp_cyt </ci><ci> n_fru26bp_pfk1_n_fru6p </ci>  </apply>
					<apply> <plus/> <apply> <power/> <ci> fru26bp_cyt </ci><ci> n_fru26bp_pfk1_n_fru6p </ci>  </apply><apply> <power/>  <ci> ka_fru26bp_pfk1_n_fru6p </ci><ci> n_fru26bp_pfk1_n_fru6p </ci> </apply>   </apply> </apply>  </apply> </apply>
			<apply> <minus/> <ci> ONE </ci> <apply> <times/> <ci> f_fru16bp_pfk1_n_fru6p </ci><apply> <divide/> <apply> <power/> <ci> fru16bp_cyt </ci><ci> n_fru16bp_pfk1_n_fru6p </ci>  </apply>
					<apply> <plus/> <apply> <power/> <ci> fru16bp_cyt </ci><ci> n_fru16bp_pfk1_n_fru6p </ci>  </apply><apply> <power/>  <ci> ka_fru16bp_pfk1_n_fru6p </ci><ci> n_fru16bp_pfk1_n_fru6p </ci> </apply>   </apply> </apply>  </apply> </apply>
			</apply>  
	</math>
</assignmentRule>
<assignmentRule variable="v_PFK1">	
	<math xmlns="http://www.w3.org/1998/Math/MathML">
        <apply> <times/><ci> vmax_pfk1 </ci>
			<apply> <divide/> <ci> atp_cyt </ci> <apply> <plus/> <ci> atp_cyt </ci><ci> km_atp_pfk1 </ci>   </apply></apply>
			<apply> <minus/> <ci> ONE </ci><apply> <divide/> <apply> <power/> <ci> atp_cyt </ci><ci> ni_pfk1 </ci>  </apply> 
				<apply> <plus/> <apply> <power/> <ci> atp_cyt </ci><ci> ni_pfk1 </ci>  </apply> <apply> <power/> <ci> ki_atp_pfk1 </ci><ci> ni_pfk1 </ci>  </apply>  </apply></apply> </apply>
			<apply> <divide/> <apply> <power/> <ci> fru6p_cyt </ci><ci> n_fru6p_pfk1 </ci>  </apply>
				<apply> <plus/> <apply> <power/> <ci> fru6p_cyt </ci><ci> n_fru6p_pfk1 </ci>  </apply> <apply> <power/> <ci> km_fru6p_pfk1 </ci><ci> n_fru6p_pfk1 </ci>  </apply>  </apply></apply></apply>
  	</math>
</assignmentRule>
<assignmentRule variable="v_fbp2_native">	
	<math xmlns="http://www.w3.org/1998/Math/MathML">
		<apply> <divide/> 
			<apply> <divide/> <ci> fru26bp_cyt </ci> <apply> <plus/> <ci> fru26bp_cyt </ci><ci> km_fru26bp_fbp2_native </ci>   </apply></apply>
			<apply> <plus/><ci> ONE </ci> <apply> <divide/> <ci> fru6p_cyt </ci><ci> ki_fru6p_fbp2_native </ci> </apply>   </apply> 
		</apply>
	</math>
</assignmentRule>
<assignmentRule variable="v_fbp2_phospho">	
	<math xmlns="http://www.w3.org/1998/Math/MathML">
        <apply> <times/> <ci> f_fbp2_phospho </ci>
			<apply> <divide/> 
				<apply> <divide/> <ci> fru26bp_cyt </ci> <apply> <plus/> <ci> fru26bp_cyt </ci><ci> km_fru26bp_fbp2_phospho </ci>   </apply></apply>
				<apply> <plus/><ci> ONE </ci> <apply> <divide/> <ci> fru6p_cyt </ci><ci> ki_fru6p_fbp2_phospho </ci> </apply>   </apply>
			</apply>  
		</apply>  
	</math>
</assignmentRule>
<assignmentRule variable="v_FBP2">	
	<math xmlns="http://www.w3.org/1998/Math/MathML">
        <apply> <times/> <ci> vmax_fbp2 </ci> 
			<apply> <plus/>  <apply> <times/> <apply> <minus/> <ci> ONE </ci> <ci> gamma_fbp2 </ci> </apply> <ci> v_fbp2_native </ci> </apply>
				<apply> <times/> <ci> gamma_fbp2 </ci> <ci> v_fbp2_phospho </ci>  </apply>  
			</apply>  
		</apply>
	</math>
</assignmentRule>
<assignmentRule variable="vmax_PFK2">	
	<math xmlns="http://www.w3.org/1998/Math/MathML">
		<apply> <times/>  
			<ci> v0_PFK2 </ci> 
			<apply> <minus/> <ci> ONE </ci> 
				<apply> <times/> <ci> n0_pfk2 </ci> 
					<apply> <divide/><ci> pep_cyt </ci> <apply> <plus/> <ci> pep_cyt </ci><ci> ki_pep_pfk2 </ci>   </apply> </apply> 
				</apply> 
			</apply>
			<apply> <minus/> <ci> ONE </ci> 
				<apply> <divide/><ci> fru26bp_cyt </ci> <ci> ki_fru26bp_pfk2 </ci> </apply> 
			</apply>
		</apply>
	</math>
</assignmentRule>
<assignmentRule variable="v_PFK2_native">	
	<math xmlns="http://www.w3.org/1998/Math/MathML">
        <apply> <times/>
			<apply> <divide/> 
				<apply> <power/> <ci> fru6p_cyt </ci><ci> n_fru6p_pfk2_native </ci>  </apply>
				<apply> <plus/> 
					<apply> <power/> <ci> fru6p_cyt </ci><ci> n_fru6p_pfk2_native </ci>  </apply>
					<apply> <power/> <ci> km_fru6p_pfk2_native </ci><ci> n_fru6p_pfk2_native </ci>  </apply>   
				</apply> 
			</apply>
			<apply> <divide/> <ci> atp_cyt </ci> <apply> <plus/> <ci> atp_cyt </ci><ci> km_atp_pfk2_native </ci>   </apply> </apply>
		</apply>  
	</math>
</assignmentRule>
<assignmentRule variable="v_PFK2_phospho">	
	<math xmlns="http://www.w3.org/1998/Math/MathML">
		<apply> <times/>
			<apply> <divide/> 
				<apply> <power/> <ci> fru6p_cyt </ci><ci> n_fru6p_pfk2_phospho </ci>  </apply> 
				<apply> <plus/> 
					<apply> <power/> <ci> fru6p_cyt </ci><ci> n_fru6p_pfk2_phospho </ci>  </apply>
					<apply> <power/> <ci> km_fru6p_pfk2_phospho </ci><ci> n_fru6p_pfk2_phospho </ci>  </apply>
				</apply> 
			</apply>
			<apply> <divide/> <ci> atp_cyt </ci> <apply> <plus/> <ci> atp_cyt </ci><ci> km_atp_pfk2_phospho </ci>   </apply> </apply>
		</apply>
	</math>
</assignmentRule>
<assignmentRule variable="v_PFK2">	
	<math xmlns="http://www.w3.org/1998/Math/MathML">
        <apply> <times/> <ci> vmax_PFK2 </ci> 
			<apply> <plus/>  
				<apply> <times/> <apply> <minus/> <ci> ONE </ci> <ci> gamma_PFK2 </ci> </apply> <ci> v_PFK2_native </ci> </apply>
				<apply> <times/> <ci> gamma_PFK2 </ci><ci> v_PFK2_phospho </ci>  </apply>  
			</apply>
		</apply>
	</math>
</assignmentRule>
<assignmentRule variable="v_GPI">	
	<math xmlns="http://www.w3.org/1998/Math/MathML">
        <apply> <times/> <ci> vmax_GPI </ci> 
			<apply> <divide/> 
				<apply> <minus/>  <ci> glc6p_cyt </ci><apply><divide/><ci> fru6p_cyt </ci><ci> keq_GPI </ci> </apply></apply> 
				<apply> <plus/> <ci> ONE </ci> 
					<apply> <divide/> <ci> glc6p_cyt </ci><ci> km_GPI_glc6p_cyt </ci> </apply>
					<apply> <divide/> <ci> fru6p_cyt </ci><ci> km_GPI_fru6p_cyt </ci> </apply>  
				</apply> 
			</apply> 
		</apply>  
	</math>
</assignmentRule>
<assignmentRule variable="v_PT_ER">	
	<math xmlns="http://www.w3.org/1998/Math/MathML">
		<apply> <times/> <ci> vmax_PT_ER </ci> <apply> <minus/> <ci> p_cyt </ci> <ci> p_er </ci>   </apply>  </apply>
	</math>
</assignmentRule>
<assignmentRule variable="v_GLCT_ER">	
	<math xmlns="http://www.w3.org/1998/Math/MathML">
        <apply> <times/> <ci> vmax_GLCT_ER </ci> 
			<apply> <divide/> <apply> <minus/>  <ci> glc_cyt </ci><ci> glc_er </ci> </apply> 
				<apply> <plus/> <ci> ONE </ci> 
					<apply> <divide/> <ci> glc_cyt </ci><ci> km_GLCT_ER_glc_cyt </ci> </apply>
					<apply> <divide/> <ci> glc_er </ci> <ci> km_GLCT_ER_glc_er </ci> </apply>  
				</apply> 
			</apply>
		</apply>  
	</math>
</assignmentRule>
<assignmentRule variable="v_G6P_ER">	
	<math xmlns="http://www.w3.org/1998/Math/MathML">
        <apply> <times/> <ci> vmax_G6P_ER </ci>
			<apply> <divide/> <ci> glc6p_er </ci> <apply> <plus/>  <ci> glc6p_er </ci><ci> km_G6P_ER_glc6p_er </ci>  </apply></apply>
		</apply>
	</math>
</assignmentRule>	
<assignmentRule variable="v_G6PT_ER">	
	<math xmlns="http://www.w3.org/1998/Math/MathML">
        <apply> <times/> <ci> vmax_G6PT_ER </ci> 
			<apply> <divide/> <apply> <minus/>  <ci> glc6p_cyt </ci><ci> glc6p_er </ci></apply> 
				<apply> <plus/> <ci> ONE </ci> <apply> <divide/> <ci> glc6p_cyt </ci><ci> km_G6PT_ER_glc6p_cyt </ci> </apply><apply> <divide/> <ci> glc6p_er </ci><ci> km_G6PT_ER_glc6p_er </ci> </apply>  </apply> </apply> </apply>  
	</math>
</assignmentRule>
<assignmentRule variable="v_HK">	
	<math xmlns="http://www.w3.org/1998/Math/MathML">
		<apply> <times/> <ci> vmax_HK </ci> 
			<apply> <divide/> <ci> glc_cyt </ci>  <apply> <plus/> <ci> glc_cyt </ci> <ci> km_HK_glc_cyt </ci>    </apply></apply>
			<apply> <divide/> <ci> atp_cyt </ci>  <apply> <plus/> <ci> atp_cyt </ci> <ci> km_HK_atp_cyt </ci>    </apply></apply>
		</apply>
	</math>
</assignmentRule>
<assignmentRule variable="km_GK_glc_cyt">	
	<math xmlns="http://www.w3.org/1998/Math/MathML">
		<apply> <times/> <ci> k0_GK_glc_cyt </ci> 
		<apply> <plus/><ci> ONE </ci>   <apply> <divide/><ci> c16_coa_cyt </ci> <ci> ki_GK_c16_coa_cyt </ci>   </apply> </apply></apply>
	</math>
</assignmentRule>
<assignmentRule variable="vmax_GK">	
	<math xmlns="http://www.w3.org/1998/Math/MathML">
        <apply> <times/> <ci> v0_GK </ci> 
			<apply> <divide/> <apply> <power/> <ci> glc_cyt </ci><ci> n2_GK </ci>  </apply> <apply> <plus/> <apply> <power/> <ci> glc_cyt </ci><ci> n2_GK </ci>  </apply><apply> <power/> <ci> ka__GK_glc_cyt </ci><ci> n2_GK </ci> </apply>   </apply> </apply> 
			<apply> <minus/> <ci> ONE </ci> <apply> <times/> <ci> f_GK </ci> <apply> <divide/> <ci> fru6p_cyt </ci> <apply> <plus/>  <ci> fru6p_cyt </ci><ci> ki_GK_fru6p_cyt </ci>  </apply> </apply> </apply> </apply> </apply>  
	</math>
</assignmentRule>
<assignmentRule variable="v_GK">	
	<math xmlns="http://www.w3.org/1998/Math/MathML">
        <apply> <times/> <ci> vmax_GK </ci>
			<apply> <divide/> <ci> atp_cyt </ci> <apply> <plus/>  <ci> atp_cyt </ci><ci> km_GK_atp_cyt </ci>  </apply></apply>
			<apply> <divide/> <apply> <power/> <ci> glc_cyt </ci><ci> n_GK </ci>  </apply> <apply> <plus/> <apply> <power/> <ci> glc_cyt </ci><ci> n_GK </ci>  </apply><apply> <power/> <ci> km_GK_glc_cyt </ci><ci> n_GK </ci>  </apply>   </apply> </apply></apply>  
	</math>
</assignmentRule>
<assignmentRule variable="v_GLUT2">	
	<math xmlns="http://www.w3.org/1998/Math/MathML">
        <apply> <times/> <ci> vmax_GLUT2 </ci> 
			<apply> <divide/> <apply> <minus/>  <ci> glc_ext </ci><ci> glc_cyt </ci> </apply> 
				<apply> <plus/> <ci> ONE </ci> <apply> <divide/> <ci> glc_ext </ci><ci> km_GLUT2_glc_ext </ci> </apply><apply> <divide/> <ci> glc_cyt </ci><ci> km_GLUT2_glc_cyt </ci> </apply>  </apply> </apply> </apply>  
	</math>
</assignmentRule>
<assignmentRule variable="v_O2_diff">	
	<math xmlns="http://www.w3.org/1998/Math/MathML">
		<apply> <times/> <ci> vmax_O2_diff </ci>  <apply> <minus/> <ci> o2_ext </ci> <ci> o2_cyt </ci>   </apply> </apply>
	</math>
</assignmentRule>
<assignmentRule variable="v_ATP_use">	
	<math xmlns="http://www.w3.org/1998/Math/MathML">
        <apply> <times/> <ci> vmax_ATP_use </ci><apply> <divide/> <ci> atp_cyt </ci> <apply> <plus/>  <ci> atp_cyt </ci><ci> km_ATP_use_atp_cyt </ci>  </apply></apply></apply>
	</math>
</assignmentRule>	
<assignmentRule variable="v_PPase">	
	<math xmlns="http://www.w3.org/1998/Math/MathML">
        <apply> <times/> <ci> vmax_PPase </ci><apply> <divide/> <ci> pp_cyt </ci> <apply> <plus/>  <ci> pp_cyt </ci><ci> km_PPase_pp_cyt </ci>  </apply></apply></apply>
	</math>
</assignmentRule>	
<assignmentRule variable="v_AK">	
	<math xmlns="http://www.w3.org/1998/Math/MathML">
        <apply> <times/>  <ci> vmax_AK </ci>
			<apply> <divide/> 
				<apply> <minus/> 
					<apply> <times/> <ci> atp_cyt </ci><ci> amp_cyt </ci>  </apply> 
					<apply> <times/> <ci> adp_cyt </ci> <apply> <divide/> <ci> adp_cyt </ci><ci> keq_AK </ci> </apply> </apply>  </apply>
				<apply> <minus/> <apply> <plus/>  
					<apply> <times/> 
						<apply> <plus/><ci> ONE </ci> <apply> <divide/> <ci> atp_cyt </ci><ci> km_AK_atp_cyt </ci> </apply>  </apply>
						<apply> <plus/><ci> ONE </ci> <apply> <divide/> <ci> amp_cyt </ci><ci> km_AK_amp_cyt </ci> </apply>   </apply></apply>
					<apply> <times/> 
						<apply>	<plus/><ci> ONE </ci> <apply> <divide/> <ci> adp_cyt </ci><ci> km_AK_adp_cyt </ci> </apply>   </apply>
						<apply> <plus/><ci> ONE </ci> <apply> <divide/> <ci> adp_cyt </ci><ci> km_AK_adp_cyt </ci> </apply>   </apply>  </apply>  </apply>
				<ci> ONE </ci> </apply></apply>		</apply>  
	</math>
</assignmentRule>
<assignmentRule variable="I_CIV">	
	<math xmlns="http://www.w3.org/1998/Math/MathML">
		<apply> <times/>
			<ci> Imax_CIV </ci> 
			<apply> <divide/> <ci> cytc_red_mm </ci>  <apply> <plus/> <ci> cytc_red_mm </ci> <ci> km_I_CIV_cytc_red_mm </ci>    </apply></apply>
			<apply> <divide/> <ci> o2_cyt </ci>  <apply> <plus/> <ci> o2_cyt </ci> <ci> km_I_CIV_o2_cyt </ci>    </apply></apply>
		</apply>
	</math>
</assignmentRule>
<assignmentRule variable="v_CIV_cyt">	
	<math xmlns="http://www.w3.org/1998/Math/MathML">
		<apply> <divide/>  <ci> I_CIV </ci>    <apply> <times/> <ci> F </ci> <ci> vol_cyt </ci>   </apply> </apply>
	</math>
</assignmentRule>
<assignmentRule variable="v_CIV_mm">	
	<math xmlns="http://www.w3.org/1998/Math/MathML">
		<apply> <divide/>  <ci> I_CIV </ci>    <apply> <times/> <ci> F </ci> <ci> vol_mm </ci>   </apply> </apply>
	</math>
</assignmentRule>
<assignmentRule variable="keq_CIII">	
	<math xmlns="http://www.w3.org/1998/Math/MathML">
		<apply> <times/>
			<apply> <exp/>  
				<apply> <divide/>
					<apply> <times/> 
						<ci> F </ci>
						<apply> <plus/>
							<apply> <times/> <ci> E0_CIII_cytcox_cytcred </ci> <ci> keq_CIII_n_e </ci></apply>
							<apply> <minus/> <apply> <times/> <ci> E0_CIII_q_qh2 </ci> <ci> keq_CIII_n_e </ci></apply></apply>
							<apply> <times/> <ci> Vmm </ci> <ci> keq_CIII_n_e </ci></apply>
						</apply>
					</apply>
					<apply> <times/> <ci> R </ci> <ci> T </ci>   </apply>
				</apply>
			</apply>
			<apply> <power/><apply> <divide/> <ci> h_mito </ci> <ci> h_std </ci>  </apply>  <ci> keq_CIII_n_h_mito </ci>  </apply>
			<apply> <power/><apply> <divide/> <ci> h_std </ci> <ci> h_cyt </ci>  </apply>  <ci> keq_CIII_n_h_cyt </ci>  </apply>
		</apply>
	</math>
</assignmentRule>
<assignmentRule variable="I_CIII">	
	<math xmlns="http://www.w3.org/1998/Math/MathML">
		<apply> <times/> 
			<ci> Imax_CIII </ci>
			<apply> <divide/> 
				<apply> <minus/>
					<apply> <times/> <ci> qh2_mm </ci> <ci> cytc_ox_mm </ci>   </apply>
					<apply> <times/> <ci> q_mm </ci> <apply><divide/> <ci> cytc_red_mm </ci> <ci> keq_CIII </ci>  </apply></apply>
				</apply>
				<apply> <times/> 
					<apply> <plus/>	<ci> qh2_mm </ci> <ci> km_I_CIII_qh2_mm </ci>    </apply>
					<apply> <plus/> <ci> cytc_ox_mm </ci> <ci> km_I_CIII_cytc_ox_mm </ci>    </apply>
					<apply> <plus/> <ci> cytc_ox_mm </ci> <ci> km_I_CIII_cytc_ox_mm </ci>    </apply>					
				</apply>
			</apply>		
		</apply>
	</math>
</assignmentRule>
<assignmentRule variable="v_CIII">	
	<math xmlns="http://www.w3.org/1998/Math/MathML">
		<apply> <divide/>  <ci> I_CIII </ci>    <apply> <times/> <ci> F </ci> <ci> vol_mm </ci>   </apply> </apply>
	</math>
</assignmentRule>
<assignmentRule variable="keq_CI">	
	<math xmlns="http://www.w3.org/1998/Math/MathML">
		<apply> <times/>
			<apply> <exp/>  
				<apply> <divide/>
					<apply> <times/> 
						<ci> F </ci>
						<apply> <plus/>
							<apply> <times/> <ci> E0_CI_nadh_nad </ci> <ci> keq_CI_n_e </ci></apply>
							<apply> <times/> <ci> E0_CI_q_qh2 </ci> <ci> keq_CI_n_e </ci></apply>
							<apply> <times/> <ci> Vmm </ci> <ci> keq_CI_n_h </ci></apply>
						</apply>
					</apply>
					<apply> <times/> <ci> R </ci> <ci> T </ci>   </apply>
				</apply>
			</apply>
			<apply> <power/><apply> <divide/> <ci> h_mito </ci> <ci> h_cyt </ci>  </apply>  <ci> keq_CI_n_h </ci>  </apply>
		</apply>
	</math>
</assignmentRule>
<assignmentRule variable="I_CI">	
	<math xmlns="http://www.w3.org/1998/Math/MathML">
		<apply> <times/> 
			<ci> Imax_CI </ci>
			<apply> <divide/> 
				<apply> <minus/>
					<apply> <times/> <ci> nadh_mito </ci> <ci> q_mm </ci>   </apply>
					<apply> <times/> <ci> nad_mito </ci> <apply><divide/> <ci> qh2_mm </ci> <ci> keq_CI </ci>  </apply></apply>
				</apply>
				<apply> <times/> 
					<apply> <plus/>	<ci> nadh_mito </ci> <ci> km_I_CI_nadh_mito </ci>    </apply>
					<apply> <plus/> <ci> q_mm </ci> <ci> km_I_CI_q_mm </ci>    </apply>  
				</apply>
			</apply>		
		</apply>
	</math>
</assignmentRule>
<assignmentRule variable="v_CI_mito">	
	<math xmlns="http://www.w3.org/1998/Math/MathML">
		<apply> <divide/>  <ci> I_CI </ci>    <apply> <times/> <ci> F </ci> <ci> vol_mito </ci>   </apply> </apply>
	</math>
</assignmentRule>
<assignmentRule variable="v_CI_mm">	
	<math xmlns="http://www.w3.org/1998/Math/MathML">
		<apply> <divide/>  <ci> I_CI </ci>    <apply> <times/> <ci> F </ci> <ci> vol_mm </ci>   </apply> </apply>
	</math>
</assignmentRule>
<assignmentRule variable="I_PEX">	
	<math xmlns="http://www.w3.org/1998/Math/MathML">
		<apply> <times/> 
			<ci> Imax_PEX </ci>
			<apply> <divide/> 
				<apply> <minus/>
					<apply> <times/> <ci> p_cyt </ci>  <ci> h_cyt </ci>   </apply>
					<apply> <times/> <ci> p_mito </ci> <ci> h_mito </ci>  </apply>
				</apply>
				<apply> <plus/> <ci> p_cyt </ci> <ci> km_I_PEX_p_cyt </ci> </apply>
			</apply>		
		</apply>
	</math>
</assignmentRule>
<assignmentRule variable="v_PEX_cyt">	
	<math xmlns="http://www.w3.org/1998/Math/MathML">
		<apply> <divide/>  <ci> I_PEX </ci>    <apply> <times/> <ci> F </ci> <ci> vol_cyt </ci>   </apply> </apply>
	</math>
</assignmentRule>
<assignmentRule variable="v_PEX_mito">	
	<math xmlns="http://www.w3.org/1998/Math/MathML">
		<apply> <divide/>  <ci> I_PEX </ci>    <apply> <times/> <ci> F </ci> <ci> vol_mito </ci>   </apply> </apply>
	</math>
</assignmentRule>
<assignmentRule variable="I_H_ed">	
	<math xmlns="http://www.w3.org/1998/Math/MathML">
		<apply> <times/> 
			<ci> oxi_scale </ci>
			<ci> P_H </ci>
			<ci> A_mito </ci>
			<ci> U </ci>
			<ci> F </ci>
			<apply> <divide/> 
				<apply> <minus/> 
					<ci> h_cyt </ci> 
					<apply> <times/> <ci> h_mito </ci>  <apply> <exp/> <ci> U </ci>     </apply> </apply> 
				</apply>
				<apply> <minus/>  <apply> <exp/> <ci> U </ci></apply><ci> ONE </ci></apply>
			</apply>  
		</apply>
	</math>
</assignmentRule>
<assignmentRule variable="I_NEX">	
	<math xmlns="http://www.w3.org/1998/Math/MathML">
		<apply> <times/> <ci> Imax_NEX </ci>
			<apply> <divide/>
				<apply> <minus/>
					<ci> ONE </ci>
					<apply> <times/>
						<apply> <divide/>
							<apply> <times/> <ci> atp_cyt </ci> <ci> adp_mito </ci>   </apply>
							<apply> <times/> <ci> adp_cyt </ci> <ci> atp_mito </ci>   </apply>
						</apply>
						<apply> <exp/>   <ci> U </ci>   </apply>
					</apply>
				</apply>
				<apply> <plus/>
					<ci> ONE </ci>
					<apply> <times/>
						<apply> <divide/> <ci> atp_cyt </ci><ci> adp_cyt </ci> </apply>  
						<apply> <exp/>  <apply> <times/> <ci> I_NEX_f </ci> <ci> U </ci>   </apply>   </apply>
						<apply> <plus/> 
							<ci> ONE </ci> 
							<apply> <divide/> <ci> adp_mito </ci><ci> atp_mito </ci> </apply>  
						</apply>
					</apply>
				</apply>
			</apply>
		</apply>
	</math>
</assignmentRule>
<assignmentRule variable="v_NEX_cyt">	
	<math xmlns="http://www.w3.org/1998/Math/MathML">
		<apply> <divide/>  <ci> I_NEX </ci>    <apply> <times/> <ci> F </ci> <ci> vol_cyt </ci>   </apply> </apply>
	</math>
</assignmentRule>
<assignmentRule variable="v_NEX_mito">	
	<math xmlns="http://www.w3.org/1998/Math/MathML">
		<apply> <divide/>  <ci> I_NEX </ci>    <apply> <times/> <ci> F </ci> <ci> vol_mito </ci>   </apply> </apply>
	</math>
</assignmentRule>
<assignmentRule variable="Imax_F0F1_syn_a2">	
	<math xmlns="http://www.w3.org/1998/Math/MathML">
		<apply> <minus/> <ci> ONE </ci>  <ci> Imax_F0F1_syn_a1 </ci> </apply>
	</math>
</assignmentRule>
<assignmentRule variable="Imax_F0F1_syn">	
	<math xmlns="http://www.w3.org/1998/Math/MathML">
		<apply> <times/> <ci> Imax0_F0F1_syn </ci>
			<apply> <plus/> <ci> Imax_F0F1_syn_a1 </ci> 
				<apply> 
					<times/> <ci> Imax_F0F1_syn_a2 </ci> 
					<apply> <divide/>
						<apply> <power/> <apply><abs/><ci> Vmm </ci></apply> <ci> Imax_F0F1_syn_n </ci>   </apply>
						<apply> <plus/> 
							<apply>	<power/> <apply><abs/><ci> Vmm </ci></apply> <ci> Imax_F0F1_syn_n </ci>   </apply>
							<apply> <power/> <ci> km_Imax_F0F1_syn_Vmm </ci> <ci> Imax_F0F1_syn_n </ci>   </apply>   </apply>
					</apply>
				</apply>
			</apply>
		</apply>
	</math>
</assignmentRule>
<assignmentRule variable="keq_F0F1_syn">	
	<math xmlns="http://www.w3.org/1998/Math/MathML">
		<apply> <times/>
			<apply> <exp/>  
				<apply> <minus/>
					<apply>	<divide/> 
						<apply> <minus/>  <ci> keq_F0F1_syn_E0_atp </ci>  </apply>
						<apply> <times/> <ci> R </ci> <ci> T </ci>   </apply>
					</apply>   
					<apply> <times/> <ci> keq_F0F1_syn_n_h </ci> <ci> U </ci>   </apply>
				</apply>   
			</apply>
			<apply> <power/><apply> <divide/> <ci> h_cyt </ci> <ci> h_mito </ci>  </apply>  <ci> keq_F0F1_syn_n_h </ci>  </apply>
		</apply>
	</math>
</assignmentRule>
<assignmentRule variable="I_F0F1_syn">	
	<math xmlns="http://www.w3.org/1998/Math/MathML">
		<apply> <times/> 
			<ci> Imax_F0F1_syn </ci>
			<apply> <divide/> 
				<apply> <minus/>
					<apply> <times/> <ci> adp_mito </ci> <ci> p_mito </ci>   </apply>
					<apply> <divide/> <ci> atp_mito </ci> <ci> keq_F0F1_syn </ci>  </apply>
				</apply>
				<apply> <times/> 
					<apply> <plus/>	<ci> adp_mito </ci> <ci> km_I_F0F1_syn_adp_mito </ci>    </apply>
					<apply> <plus/> <ci> p_mito </ci> <ci> km_I_F0F1_syn_p_mito </ci>    </apply>  
				</apply>
			</apply>		
		</apply>
	</math>
</assignmentRule>
<assignmentRule variable="v_F0F1_syn">	
	<math xmlns="http://www.w3.org/1998/Math/MathML">
		<apply> <divide/>  <ci> I_F0F1_syn </ci>    <apply> <times/> <ci> F </ci> <ci> vol_mito </ci>   </apply> </apply>
	</math>
</assignmentRule>
<assignmentRule variable="I_Na_pump">	
	<math xmlns="http://www.w3.org/1998/Math/MathML">
		<apply> <times/> <ci> Imax_Na_pump </ci>  
			<apply> <divide/> 
				<apply> <minus/>  
					<apply> <times/> <ci> na_cyt </ci> <ci> h_mito </ci>   </apply>
					<apply> <times/> <ci> na_mito </ci> <ci> h_cyt </ci>   </apply> 
				</apply>
				<apply> <plus/>    
					<ci> ONE </ci>
					<apply> <divide/> <ci> na_cyt </ci><ci> km_I_Na_pump_na_cyt </ci> </apply>
					<apply> <divide/> <ci> na_mito </ci><ci> km_I_Na_pump_na_mito </ci> </apply>
				</apply>
			</apply>
		</apply>
	</math>
</assignmentRule>
<assignmentRule variable="I_K_pump">	
	<math xmlns="http://www.w3.org/1998/Math/MathML">
		<apply> <times/> <ci> Imax_K_pump </ci>  
			<apply> <minus/>  
				<apply> <times/> <ci> k_cyt </ci> <ci> h_mito </ci>   </apply>
				<apply> <times/> <ci> k_mito </ci> <ci> h_cyt </ci>   </apply> 
			</apply> 
		</apply>
	</math>
</assignmentRule>
<assignmentRule variable="I_Cl_ed">	
	<math xmlns="http://www.w3.org/1998/Math/MathML">
		<apply> <times/> 
			<ci> oxi_scale </ci>
			<ci> P_Cl </ci>
			<ci> A_mito </ci>
			<ci> U </ci>
			<ci> F </ci>
			<apply> <divide/> 
				<apply> <minus/> 
					<ci> cl_cyt </ci> 
					<apply> <times/> <ci> cl_mito </ci>  <apply> <exp/> <apply> <minus/><ci> U </ci> </apply>    </apply> </apply> 
				</apply>
				<apply> <minus/> <ci> ONE </ci> <apply> <exp/><apply> <minus/> <ci> U </ci></apply></apply></apply>
			</apply>  
		</apply>
	</math>
</assignmentRule>
<assignmentRule variable="I_Na_ed">	
	<math xmlns="http://www.w3.org/1998/Math/MathML">
		<apply> <times/> 
			<ci> oxi_scale </ci>
			<ci> P_Na </ci>
			<ci> A_mito </ci>
			<ci> U </ci>
			<ci> F </ci>
			<apply> <divide/> 
				<apply> <minus/> 
					<ci> na_cyt </ci> 
					<apply> <times/> <ci> na_mito </ci>  <apply> <exp/> <ci> U </ci>     </apply> </apply> 
				</apply>
				<apply> <minus/> <apply> <exp/> <ci> U </ci></apply> <ci> ONE </ci></apply>
			</apply>  
		</apply>
	</math>
</assignmentRule>
<assignmentRule variable="I_K_ed">	
	<math xmlns="http://www.w3.org/1998/Math/MathML">
		<apply> <times/> 
			<ci> oxi_scale </ci>
			<ci> P_K </ci>
			<ci> A_mito </ci>
			<ci> U </ci>
			<ci> F </ci>
			<apply> <divide/> 
				<apply> <minus/> 
					<ci> k_cyt </ci> 
					<apply> <times/> <ci> k_mito </ci>  <apply> <exp/> <ci> U </ci>     </apply> </apply> 
				</apply>
				<apply> <minus/>  <apply> <exp/> <ci> U </ci></apply><ci> ONE </ci></apply>
			</apply>  
		</apply>
	</math>
</assignmentRule>
<assignmentRule variable="I_H_all">	
	<math xmlns="http://www.w3.org/1998/Math/MathML">
		<apply> <plus/>    
			<ci> I_H_ed </ci> 
			<ci> I_PEX </ci> 
			<apply> <minus/> <ci> I_Na_pump </ci>   </apply>
			<apply> <minus/> <ci> I_K_pump </ci>   </apply>
			<apply> <minus/> <apply> <times/> <ci> keq_CI_n_h </ci> <ci> I_CI </ci>   </apply>  </apply>
			<apply> <minus/> <apply> <times/> <ci> keq_CIII_n_h_cyt </ci> <ci> I_CIII </ci>   </apply>  </apply>
			<apply> <minus/> <ci> I_CIV </ci>     </apply>
			<apply> <times/> <ci> keq_F0F1_syn_n_h </ci> <ci> I_F0F1_syn </ci>   </apply>
		</apply>
	</math>
</assignmentRule>
<assignmentRule variable="v_HT_cyt">	
	<math xmlns="http://www.w3.org/1998/Math/MathML">
		<apply> <divide/> <ci> I_H_all </ci>   <apply> <times/> <ci> F </ci> <ci> vol_cyt </ci>   </apply> </apply>
	</math>
</assignmentRule>
<assignmentRule variable="v_HT_mito">	
	<math xmlns="http://www.w3.org/1998/Math/MathML">
		<apply> <divide/> <ci> I_H_all </ci>   <apply> <times/> <ci> F </ci> <ci> vol_mito </ci>   </apply> </apply>
	</math>
</assignmentRule>
<assignmentRule variable="v_NaT">	
	<math xmlns="http://www.w3.org/1998/Math/MathML">
		<apply> <divide/> 
			<apply> <plus/> <ci> I_Na_pump </ci> <ci> I_Na_ed </ci>    </apply>
			<apply> <times/> <ci> F </ci> <ci> vol_mito </ci>   </apply> 
		</apply>
	</math>
</assignmentRule>
<assignmentRule variable="v_ClT">	
	<math xmlns="http://www.w3.org/1998/Math/MathML">
		<apply> <divide/> <ci> I_Cl_ed </ci> <apply> <times/> <ci> F </ci> <ci> vol_mito </ci>   </apply> </apply>
	</math>
</assignmentRule>
<assignmentRule variable="v_KT">	
	<math xmlns="http://www.w3.org/1998/Math/MathML">
		<apply> <divide/> <apply> <plus/> <ci> I_K_pump </ci> <ci> I_K_ed </ci>    </apply><apply> <times/> <ci> F </ci> <ci> vol_mito </ci>   </apply> </apply>
	</math>
</assignmentRule>
<rateRule variable="Vmm">
    <math xmlns="http://www.w3.org/1998/Math/MathML">        
		<ci> dxVmm </ci>
    </math>
</rateRule>
<assignmentRule variable="dxVmm">
    <math xmlns="http://www.w3.org/1998/Math/MathML">        
		<apply> <divide/>
			<apply> <plus/>
				<apply> <minus/>  <ci> I_Cl_ed </ci>  </apply>
				<ci> I_K_ed </ci> 
				<ci> I_H_ed </ci> 
				<ci> I_Na_ed </ci> 
				<apply> <minus/> <apply> <times/>	<ci> keq_CI_n_h </ci>       <ci> I_CI </ci> </apply> </apply>
				<apply> <minus/> <apply> <times/>	<ci> keq_CIII_n_h_mito </ci> <ci> I_CIII </ci> </apply> </apply>
				<apply> <minus/> <apply> <times/>	<ci> n_I_CIV_n_h </ci>      <ci> I_CIV </ci> </apply> </apply>
				<ci> I_NEX </ci> 
				<apply> <times/>	<ci> num_3 </ci> <ci> I_F0F1_syn </ci> </apply>
				<apply> <times/>
					<ci> F </ci> 
					<ci> v_PEPT </ci> 
					<ci> vol_cyt </ci> 
				</apply>
			</apply>
			<apply> <times/> <ci> c_m </ci><ci> A_m </ci>  </apply>
		</apply>
    </math>
</assignmentRule>
<assignmentRule variable="keq_TDH">	
	<math xmlns="http://www.w3.org/1998/Math/MathML">
		<apply> <times/>
			<ci> keq0_TDH </ci> 
			<apply> <exp/> <apply> <minus/> 
				<apply> <divide/>
					<apply> <times/><ci> Vmm </ci> 	<ci> F </ci> </apply>  
					<apply> <times/> <ci> T </ci> <ci> R </ci>  </apply>
				</apply>
			</apply> </apply>
			<apply> <divide/> <ci> h_cyt </ci> <ci> h_mito </ci>  </apply>
		</apply>
	</math>
</assignmentRule>
<assignmentRule variable="v_TDH">	
	<math xmlns="http://www.w3.org/1998/Math/MathML">
        <apply> <times/>  <ci> vmax_TDH </ci>
			<apply> <minus/> 
				<apply> <times/> <ci> nadh_mito </ci><ci> nadp_mito </ci>  </apply> 
				<apply> <times/> <ci> nad_mito </ci> <apply> <divide/> <ci> nadph_mito </ci><ci> keq_TDH </ci> </apply> </apply>
			</apply>
		</apply>  
	</math>
</assignmentRule>
<assignmentRule variable="keq_MDH_mito">	
	<math xmlns="http://www.w3.org/1998/Math/MathML">
		<apply> <times/> <ci> keq0_MDH_mito </ci>  <apply> <divide/> <ci> h_cyt </ci> <ci> h_mito </ci>  </apply> </apply>
	</math>
</assignmentRule>
<assignmentRule variable="v_MDH_mito">	
	<math xmlns="http://www.w3.org/1998/Math/MathML">
        <apply> <times/>  <ci> vmax_MDH_mito </ci>
			<apply> <divide/> 
				<apply> <minus/> 
					<apply> <times/> <ci> mal_mito </ci><ci> nad_mito </ci>  </apply> 
					<apply> <times/> <ci> oaa_mito </ci> <apply> <divide/> <ci> nadh_mito </ci><ci> keq_MDH_mito </ci> </apply> </apply>  </apply>
				<apply> <minus/> <apply> <plus/>  
					<apply> <times/> 
						<apply> <plus/><ci> ONE </ci> <apply> <divide/> <ci> mal_mito </ci><ci> km_MDH_mito_mal_mito </ci> </apply>  </apply>
						<apply> <plus/><ci> ONE </ci> <apply> <divide/> <ci> nad_mito </ci><ci> km_MDH_mito_nad_mito </ci> </apply>   </apply></apply>
					<apply> <times/> 
						<apply>	<plus/><ci> ONE </ci> <apply> <divide/> <ci> oaa_mito </ci><ci> km_MDH_mito_oaa_mito </ci> </apply>   </apply>
						<apply> <plus/><ci> ONE </ci> <apply> <divide/> <ci> nadh_mito </ci><ci> km_MDH_mito_nadh_mito </ci> </apply>   </apply>  </apply>  </apply>
				<ci> ONE </ci> </apply></apply>		</apply>  
	</math>
</assignmentRule>
<assignmentRule variable="v_FUM">	
	<math xmlns="http://www.w3.org/1998/Math/MathML">
        <apply> <times/> <ci> vmax_FUM </ci> 
			<apply> <divide/>
				<apply> <minus/> <ci> fum_mito </ci> <apply> <divide/> <ci> mal_mito </ci><ci> keq_FUM </ci> </apply> </apply> 
				<apply> <plus/> <ci> ONE </ci> <apply> <divide/> <ci> fum_mito </ci><ci> km_FUM_fum_mito </ci> </apply><apply> <divide/> <ci> mal_mito </ci><ci> km_FUM_mal_mito </ci> </apply>  </apply> </apply> </apply>  
	</math>
</assignmentRule>
<assignmentRule variable="keq_SUCCDH">	
	<math xmlns="http://www.w3.org/1998/Math/MathML">
		<apply> <exp/> <apply> <divide/> 
			<apply> <times/> <ci> F </ci>  <ci> E0_SUCCDH </ci>	</apply> 
			<apply> <times/> <ci> R </ci> <ci> T </ci>	</apply>
		</apply></apply>
	</math>
</assignmentRule>
<assignmentRule variable="v_SUCCDH">	
	<math xmlns="http://www.w3.org/1998/Math/MathML">
        <apply> <times/>  <ci> vmax_SUCCDH </ci>
			<apply> <divide/> 
				<apply> <minus/> 
					<apply> <times/> <ci> suc_mito </ci><ci> q_mm </ci>  </apply> 
					<apply> <times/> <ci> fum_mito </ci> <apply> <divide/> <ci> qh2_mm </ci><ci> keq_SUCCDH </ci> </apply> </apply>  </apply>
				<apply> <times/>
					<apply> <plus/>	<ci> suc_mito </ci> 
						<apply> <times/> <ci> km_SUCCDH_suc_mito </ci> 
							<apply> <plus/> <ci> ONE </ci>   
								<apply> <divide/> <ci> mal_mito </ci> <ci> ki_SUCCDH_mal_mito </ci>  </apply>
							</apply>
						</apply>
					</apply>
					<apply> <plus/> <ci> q_mm </ci> <ci> km_SUCCDH_q_mm </ci> </apply>
				</apply>
			</apply>
		</apply>  
	</math>
</assignmentRule>
<assignmentRule variable="vmax_SCS_gtp">	
	<math xmlns="http://www.w3.org/1998/Math/MathML">
	<apply> <times/> <ci> v0_SCS_gtp </ci> 
	<apply> <divide/> 
		<apply> <power/>  <ci> p_mito </ci> <ci> n_SCS_gtp </ci>  </apply>
		<apply> <plus/>
			<apply> <power/>  <ci> p_mito </ci> <ci> n_SCS_gtp </ci>  </apply>
			<apply> <power/>  <ci> ka_SCS_gtp_p_mito </ci> <ci> n_SCS_gtp </ci>  </apply>
		</apply> </apply>
	</apply>
	</math>
</assignmentRule>
<assignmentRule variable="v_SCS_gtp">	
	<math xmlns="http://www.w3.org/1998/Math/MathML">
        <apply> <times/>  <ci> vmax_SCS_gtp </ci>
			<apply> <divide/> 
				<apply> <minus/> 
					<apply> <times/> <ci> succoa_mito </ci><ci> gdp_mito </ci><ci> p_mito </ci>  </apply> 
					<apply> <times/> <ci> suc_mito </ci><ci> coa_mito </ci> <apply> <divide/> <ci> gtp_mito </ci><ci> keq_SCS_gtp </ci> </apply> </apply>  </apply>
				<apply> <minus/> <apply> <plus/>  
					<apply> <times/> 
						<apply> <plus/><ci> ONE </ci> <apply> <divide/> <ci> succoa_mito </ci><ci> km_SCS_gtp_succoa_mito </ci> </apply>  </apply>
						<apply> <plus/><ci> ONE </ci> <apply> <divide/> <ci> gdp_mito </ci><ci> km_SCS_gtp_gdp_mito </ci> </apply>  </apply>
						<apply> <plus/><ci> ONE </ci> <apply> <divide/> <ci> p_mito </ci><ci> km_SCS_gtp_p_mito </ci> </apply>   </apply></apply>
					<apply> <times/> 
						<apply>	<plus/><ci> ONE </ci> <apply> <divide/> <ci> suc_mito </ci><ci> km_SCS_gtp_suc_mito </ci> </apply>   </apply>
						<apply>	<plus/><ci> ONE </ci> <apply> <divide/> <ci> coa_mito </ci><ci> km_SCS_gtp_coa_mito </ci> </apply>   </apply>
						<apply> <plus/><ci> ONE </ci> <apply> <divide/> <ci> gtp_mito </ci><ci> km_SCS_gtp_gtp_mito </ci> </apply>   </apply>  </apply>  </apply>
				<ci> ONE </ci> </apply></apply>		</apply>  
	</math>
</assignmentRule>
<assignmentRule variable="vmax_SCS_atp">	
	<math xmlns="http://www.w3.org/1998/Math/MathML">
	<apply> <times/> <ci> v0_SCS_atp </ci> 
	<apply> <divide/> 
		<apply> <power/>  <ci> p_mito </ci> <ci> n_SCS_atp </ci>  </apply>
		<apply> <plus/>
			<apply> <power/>  <ci> p_mito </ci> <ci> n_SCS_atp </ci>  </apply>
			<apply> <power/>  <ci> ka_SCS_atp_p_mito </ci> <ci> n_SCS_atp </ci>  </apply>
		</apply> </apply>
	</apply>
	</math>
</assignmentRule>
<assignmentRule variable="v_SCS_atp">	
	<math xmlns="http://www.w3.org/1998/Math/MathML">
        <apply> <times/>  <ci> vmax_SCS_atp </ci>
			<apply> <divide/> 
				<apply> <minus/> 
					<apply> <times/> <ci> succoa_mito </ci><ci> adp_mito </ci><ci> p_mito </ci>  </apply> 
					<apply> <times/> <ci> suc_mito </ci><ci> coa_mito </ci> <apply> <divide/> <ci> atp_mito </ci><ci> keq_SCS_atp </ci> </apply> </apply>  </apply>
				<apply> <minus/> <apply> <plus/>  
					<apply> <times/> 
						<apply> <plus/><ci> ONE </ci> <apply> <divide/> <ci> succoa_mito </ci><ci> km_SCS_atp_succoa_mito </ci> </apply>  </apply>
						<apply> <plus/><ci> ONE </ci> <apply> <divide/> <ci> adp_mito </ci><ci> km_SCS_atp_adp_mito </ci> </apply>  </apply>
						<apply> <plus/><ci> ONE </ci> <apply> <divide/> <ci> p_mito </ci><ci> km_SCS_atp_p_mito </ci> </apply>   </apply></apply>
					<apply> <times/> 
						<apply>	<plus/><ci> ONE </ci> <apply> <divide/> <ci> suc_mito </ci><ci> km_SCS_atp_suc_mito </ci> </apply>   </apply>
						<apply>	<plus/><ci> ONE </ci> <apply> <divide/> <ci> coa_mito </ci><ci> km_SCS_atp_coa_mito </ci> </apply>   </apply>
						<apply> <plus/><ci> ONE </ci> <apply> <divide/> <ci> atp_mito </ci><ci> km_SCS_atp_atp_mito </ci> </apply>   </apply>  </apply>  </apply>
				<ci> ONE </ci> </apply></apply>		</apply>  
	</math>
</assignmentRule>
<assignmentRule variable="v_KGDHC">	
	<math xmlns="http://www.w3.org/1998/Math/MathML">
		<apply> <times/>
			<ci> vmax_KGDHC </ci> 
			<apply> <divide/> 
				<ci> akg_mito </ci> 
				<apply> <plus/>
					<ci> akg_mito </ci> 
					<apply> <times/>  
						<ci> km_KGDHC_akg_mito </ci> 
						<apply> <plus/>  <ci> ONE </ci> <apply> <divide/> <ci> nadh_mito </ci> <ci> ki_KGDHC_nadh_mito_akg_mito </ci>  </apply> </apply>
					</apply>
				</apply>
			</apply>
			<apply> <divide/> 
				<ci> nad_mito </ci> 
				<apply> <plus/>
					<ci> nad_mito </ci> 
					<apply> <times/>  
						<ci> km_KGDHC_nad_mito </ci> 
						<apply> <plus/>  <ci> ONE </ci> <apply> <divide/> <ci> nadh_mito </ci> <ci> ki_KGDHC_nadh_mito_nad_mito </ci>  </apply> </apply>
					</apply>
				</apply>
			</apply>
			<apply> <divide/> 
				<ci> coa_mito </ci> 
				<apply> <plus/>
					<ci> coa_mito </ci> 
					<apply> <times/>  
						<ci> km_KGDHC_coa_mito </ci> 
						<apply> <plus/>  <ci> ONE </ci> <apply> <divide/> <ci> succoa_mito </ci> <ci> ki_KGDHC_succoa_mito_coa_mito </ci>  </apply> </apply>
					</apply>
				</apply>
			</apply>
		</apply>
	</math>
</assignmentRule>
<assignmentRule variable="km_IDH_isocit_mito">	
	<math xmlns="http://www.w3.org/1998/Math/MathML">
        <apply> <times/>   
			<ci> k0_IDH_isocit_mito </ci> 
			<apply> <minus/>
				<ci> ONE </ci>
				<apply> <times/>
					<ci> n_IDH_adp_mito </ci> 
					<apply> <divide/> 
						<ci> adp_mito </ci> 
						<apply> <plus/> <ci> adp_mito </ci>  <ci> ka_IDH_adp_mito </ci>  </apply>
					</apply>
				</apply>
			</apply>
		</apply>		
	</math>
</assignmentRule>
<assignmentRule variable="km_IDH_nad_mito">	
	<math xmlns="http://www.w3.org/1998/Math/MathML">
        <apply> <times/>   <ci> k0_IDH_nad_mito </ci> 
			<apply> <plus/><ci> ONE </ci>
				<apply> <divide/><ci> nadh_mito </ci> <ci> ki_IDH_nadh_mito </ci> </apply>
			</apply>  
		</apply>
	</math>
</assignmentRule>
<assignmentRule variable="v_IDH">	
	<math xmlns="http://www.w3.org/1998/Math/MathML">
        <apply> <times/> <ci> vmax_IDH </ci>
			<apply> <divide/> <ci> isocit_mito </ci> <apply> <plus/>  <ci> isocit_mito </ci><ci> km_IDH_isocit_mito </ci>  </apply></apply>
			<apply> <divide/> <ci> nad_mito </ci> <apply> <plus/>  <ci> nad_mito </ci><ci> km_IDH_nad_mito </ci>  </apply></apply>
		</apply>
	</math>
</assignmentRule>	
<assignmentRule variable="v_AC">	
	<math xmlns="http://www.w3.org/1998/Math/MathML">
        <apply> <times/> <ci> vmax_AC </ci> 
			<apply> <divide/>
				<apply> <minus/> <ci> cit_mito </ci> <apply> <divide/> <ci> isocit_mito </ci><ci> keq_AC </ci> </apply> </apply> 
				<apply> <plus/> 
					<ci> ONE </ci> 
					<apply> <divide/> <ci> cit_mito </ci><ci> km_AC_cit_mito </ci> </apply>
					<apply>	<divide/> <ci> isocit_mito </ci><ci> km_AC_isocit_mito </ci> </apply>  
				</apply> 
			</apply> 
		</apply>  
	</math>
</assignmentRule>
<assignmentRule variable="vmax_CS">	
	<math xmlns="http://www.w3.org/1998/Math/MathML">
		<apply> <times/>
			<apply> <divide/> <ci> v0_CS </ci> 
				<apply> <plus/>  
					<ci> ONE </ci>  
					<apply> <divide/> <ci> c16_coa_mito </ci> <ci> ki_CS_c16coa_mito </ci>  </apply>  
				</apply> 
			</apply>
			<apply> <minus/> 
				<ci> ONE </ci> 
				<apply> <divide/> <ci> cit_mito </ci> <apply> <plus/> <ci> cit_mito </ci> <ci> ki_CS_cit_mito </ci> </apply></apply>  
			</apply>
		</apply>
	</math>
</assignmentRule>
<assignmentRule variable="v_CS">	
	<math xmlns="http://www.w3.org/1998/Math/MathML">
        <apply> <times/> <ci> vmax_CS </ci>
			<apply> <divide/> <ci> acoa_mito </ci> <apply> <plus/>  <ci> acoa_mito </ci><ci> km_CS_acoa_mito </ci>  </apply></apply>
			<apply> <divide/> <ci> oaa_mito </ci> <apply> <plus/>  <ci> oaa_mito </ci><ci> km_CS_oaa_mito </ci>  </apply></apply>
		</apply>
	</math>
</assignmentRule>	
<assignmentRule variable="gamma_pdhc_pyr">	
	<math xmlns="http://www.w3.org/1998/Math/MathML">
		<apply> <divide/> <ci> pyr_mito </ci> <apply> <plus/>  <ci> pyr_mito </ci><ci> ka_gamma_PDHC_pyr_mito </ci>  </apply></apply>
	</math>
</assignmentRule>
<assignmentRule variable="gamma_pdhc_acoa">	
	<math xmlns="http://www.w3.org/1998/Math/MathML">
	<apply> <minus/> <ci> ONE </ci>
		<apply> <divide/>
			<apply> <divide/> <ci> acoa_mito </ci> <ci> coa_mito </ci>  </apply>
			<apply> <plus/> <apply> <divide/> <ci> acoa_mito </ci> <ci> coa_mito </ci>  </apply>   <ci> ki_gamma_PDHC_acoa_coa_mito </ci>  </apply>
		</apply>
	</apply>
	</math>
</assignmentRule>
<assignmentRule variable="gamma_pdhc">	
	<math xmlns="http://www.w3.org/1998/Math/MathML">
		<ci> gamma_pdhc_acoa </ci>   
	</math>
</assignmentRule>
<assignmentRule variable="km_PDHC_np_coa_mito">	
	<math xmlns="http://www.w3.org/1998/Math/MathML">
        <apply> <times/>   <ci> k0_PDHC_np_coa_mito </ci> 
			<apply> <plus/><ci> ONE </ci><apply> <divide/>  <ci> acoa_mito </ci> <ci> ki_PDHC_np_acoa_mito </ci> </apply>
		</apply></apply>
	</math>
</assignmentRule>
<assignmentRule variable="km_PDHC_np_nad_mito">	
	<math xmlns="http://www.w3.org/1998/Math/MathML">
        <apply> <times/>   <ci> k0_PDHC_np_nad_mito </ci> 
			<apply> <plus/><ci> ONE </ci><apply> <divide/>  <ci> nadh_mito </ci> <ci> ki_PDHC_np_nadh_mito </ci> </apply>
		</apply></apply>
	</math>
</assignmentRule>
<assignmentRule variable="v_PDHC_np">	
	<math xmlns="http://www.w3.org/1998/Math/MathML">
        <apply> <times/> <ci> vmax_PDHC_np </ci>
			<apply> <divide/> <ci> pyr_mito </ci> <apply> <plus/>  <ci> pyr_mito </ci><ci> km_PDHC_np_pyr_mito </ci>  </apply></apply>
			<apply> <divide/> <ci> coa_mito </ci> <apply> <plus/>  <ci> coa_mito </ci><ci> km_PDHC_np_coa_mito </ci>  </apply></apply>
			<apply> <divide/> <ci> nad_mito </ci> <apply> <plus/>  <ci> nad_mito </ci><ci> km_PDHC_np_nad_mito </ci>  </apply></apply>
		</apply>
	</math>
</assignmentRule>	
<assignmentRule variable="v_PDHC">	
	<math xmlns="http://www.w3.org/1998/Math/MathML">
        <apply> <times/> 
			<ci> v_PDHC_np </ci>
			<ci> gamma_pdhc </ci>  
		</apply>
	</math>
</assignmentRule>
<assignmentRule variable="keq_ETF_Q0">	
	<math xmlns="http://www.w3.org/1998/Math/MathML">
		<apply> <exp/> <apply> <divide/> 
			<apply> <times/> 
				<ci> F </ci>  
				<apply> <plus/> 
					<apply> <times/> <ci> E0_ETF_Q0_q_qh2 </ci> <ci> n_ETF_Q0 </ci>   </apply>
					<apply> <times/> <ci> E0_ETF_Q0_etfqh2_etfq </ci>  <ci> n_ETF_Q0 </ci>  </apply>  
				</apply> 
			</apply>
			<apply> <times/>  
				<ci> R </ci> 
				<ci> T </ci>  
			</apply>
		</apply></apply>
	</math>
</assignmentRule>
<assignmentRule variable="v_ETF_Q0">	
	<math xmlns="http://www.w3.org/1998/Math/MathML">
        <apply> <times/>  <ci> vmax_ETF_Q0 </ci>
			<apply> <minus/> 
				<apply> <times/> <ci> etfqh2_mito </ci><ci> q_mm </ci>  </apply> 
				<apply> <times/> <ci> etfq_mito </ci> <apply> <divide/> <ci> qh2_mm </ci><ci> keq_ETF_Q0 </ci> </apply> </apply>  
			</apply>
		</apply>
	</math>
</assignmentRule>
<assignmentRule variable="keq_ETF_FAD">	
	<math xmlns="http://www.w3.org/1998/Math/MathML">
		<apply> <exp/> <apply> <divide/> 
			<apply> <times/> 
				<ci> F </ci>  
				<apply> <plus/> 
					<apply> <times/> <ci> E0_ETF_FAD_etffad_etffadh2 </ci> <ci> n_ETF_FAD </ci>   </apply>
					<apply> <times/> <ci> E0_ETF_FAD_etfqh2_etfq </ci>  <ci> n_ETF_FAD </ci>  </apply>  
				</apply> 
			</apply>
			<apply> <times/>  
				<ci> R </ci> 
				<ci> T </ci>  
			</apply>
		</apply></apply>
	</math>
</assignmentRule>
<assignmentRule variable="v_ETF_FAD">	
	<math xmlns="http://www.w3.org/1998/Math/MathML">
        <apply> <times/>  <ci> vmax_ETF_FAD </ci>
			<apply> <minus/> 
				<apply> <times/> <ci> etffadh2_mito </ci><ci> etfq_mito </ci>  </apply> 
				<apply> <times/> <ci> etffad_mito </ci> <apply> <divide/> <ci> etfqh2_mito </ci><ci> keq_ETF_FAD </ci> </apply> </apply>  
			</apply>
		</apply>
	</math>
</assignmentRule>
<assignmentRule variable="v_MMM">	
	<math xmlns="http://www.w3.org/1998/Math/MathML">
        <apply> <times/> <ci> vmax_MMM </ci> 
			<apply> <minus/> <ci> lmemcoa_mito </ci> <apply> <divide/> <ci> succoa_mito </ci><ci> keq_MMM </ci> </apply> </apply> 
		 </apply>  
	</math>
</assignmentRule>
<assignmentRule variable="v_MMRM">	
	<math xmlns="http://www.w3.org/1998/Math/MathML">
        <apply> <times/> <ci> vmax_MMRM </ci> 
			<apply> <minus/> <ci> dmemcoa_mito </ci> <apply> <divide/> <ci> lmemcoa_mito </ci><ci> keq_MMRM </ci> </apply> </apply> 
		 </apply>  
	</math>
</assignmentRule>
<assignmentRule variable="v_PPC">	
	<math xmlns="http://www.w3.org/1998/Math/MathML">
        <apply> <times/> <ci> vmax_ppc </ci>
			<apply> <divide/> <ci> propcoa_mito </ci> <apply> <plus/>  <ci> propcoa_mito </ci><ci> km_ppc_propcoa_mito </ci>  </apply></apply>
			<apply> <divide/> <ci> atp_mito </ci> <apply> <plus/>  <ci> atp_mito </ci><ci> km_ppc_atp_mito </ci>  </apply></apply>
			<apply> <divide/> <ci> hco3_mito </ci> <apply> <plus/>  <ci> hco3_mito </ci><ci> km_ppc_hco3_mito </ci>  </apply></apply>
		</apply>
	</math>
</assignmentRule>	
<assignmentRule variable="v_3kt_kc16coa">	
	<math xmlns="http://www.w3.org/1998/Math/MathML">
        <apply> <times/>  <ci> vmax_3kt_kc16coa </ci>
			<apply> <divide/> 
				<apply> <minus/> 
					<apply> <times/> <ci> coa_mito </ci><ci> kc16coa_mito </ci>  </apply> 
					<apply> <times/> <ci> c14_coa_mito </ci> <apply> <divide/> <ci> acoa_mito </ci><ci> keq_3kt_kc16coa </ci> </apply> </apply>  
				</apply>
				<apply> <times/> 
					<apply> <plus/> <ci> coa_mito </ci> <ci> km_3kt_kc16coa_coa_mito </ci>    </apply>
					<apply> <plus/> <ci> kc16coa_mito </ci> <ci> km_3kt_kc16coa_kc16coa_mito </ci>    </apply>
				</apply>
			</apply>
		</apply>
	</math>
</assignmentRule>
<assignmentRule variable="v_3kt_kc14coa">	
	<math xmlns="http://www.w3.org/1998/Math/MathML">
        <apply> <times/>  <ci> vmax_3kt_kc14coa </ci>
			<apply> <divide/> 
				<apply> <minus/> 
					<apply> <times/> <ci> coa_mito </ci><ci> kc14coa_mito </ci>  </apply> 
					<apply> <times/> <ci> c12_coa_mito </ci> <apply> <divide/> <ci> acoa_mito </ci><ci> keq_3kt_kc14coa </ci> </apply> </apply>   					
				</apply>
				<apply> <times/> 
					<apply> <plus/> <ci> coa_mito </ci> <ci> km_3kt_kc14coa_coa_mito </ci>    </apply>
					<apply> <plus/> <ci> kc14coa_mito </ci> <ci> km_3kt_kc14coa_kc14coa_mito </ci>    </apply>
				</apply>
			</apply>
		</apply>
	</math>
</assignmentRule>
<assignmentRule variable="v_3kt_kc12coa">	
	<math xmlns="http://www.w3.org/1998/Math/MathML">
        <apply> <times/>  <ci> vmax_3kt_kc12coa </ci>
			<apply> <divide/> 
				<apply> <minus/> 
					<apply> <times/> <ci> coa_mito </ci><ci> kc12coa_mito </ci>  </apply> 
					<apply> <times/> <ci> c10_coa_mito </ci> <apply> <divide/> <ci> acoa_mito </ci><ci> keq_3kt_kc12coa </ci> </apply>    </apply>
				</apply>
				<apply> <times/> 
					<apply> <plus/> <ci> coa_mito </ci> <ci> km_3kt_kc12coa_coa_mito </ci>    </apply>
					<apply> <plus/> <ci> kc12coa_mito </ci> <ci> km_3kt_kc12coa_kc12coa_mito </ci>    </apply>
				</apply>
			</apply>
		</apply>
	</math>
</assignmentRule>
<assignmentRule variable="v_3kt_kc10coa">	
	<math xmlns="http://www.w3.org/1998/Math/MathML">
        <apply> <times/>  <ci> vmax_3kt_kc10coa </ci>
			<apply> <divide/> 
				<apply> <minus/> 
					<apply> <times/> <ci> coa_mito </ci><ci> kc10coa_mito </ci>  </apply> 
					<apply> <times/> <ci> c8_coa_mito </ci> <apply> <divide/> <ci> acoa_mito </ci><ci> keq_3kt_kc10coa </ci> </apply> </apply>    
				</apply>
				<apply> <times/> 
					<apply> <plus/> <ci> coa_mito </ci> <ci> km_3kt_kc10coa_coa_mito </ci>    </apply>
					<apply> <plus/> <ci> kc10coa_mito </ci> <ci> km_3kt_kc10coa_kc10coa_mito </ci>    </apply>
				</apply>
			</apply>
		</apply>	
	</math>
</assignmentRule>
<assignmentRule variable="v_3kt_kc8coa">	
	<math xmlns="http://www.w3.org/1998/Math/MathML">
        <apply> <times/>  <ci> vmax_3kt_kc8coa </ci>
			<apply> <divide/> 
				<apply> <minus/> 
					<apply> <times/> <ci> coa_mito </ci><ci> kc8coa_mito </ci>  </apply> 
					<apply> <times/> <ci> c6_coa_mito </ci> <apply> <divide/> <ci> acoa_mito </ci><ci> keq_3kt_kc8coa </ci> </apply> </apply> 
				</apply>
				<apply> <times/> 
					<apply> <plus/> <ci> coa_mito </ci> <ci> km_3kt_kc8coa_coa_mito </ci>    </apply>
					<apply> <plus/> <ci> kc8coa_mito </ci> <ci> km_3kt_kc8coa_kc8coa_mito </ci>    </apply>
				</apply>
			</apply>
		</apply>
	</math>
</assignmentRule>
<assignmentRule variable="v_3kt_kc6coa">	
	<math xmlns="http://www.w3.org/1998/Math/MathML">
        <apply> <times/>  <ci> vmax_3kt_kc6coa </ci>
			<apply> <divide/> 
				<apply> <minus/> 
					<apply> <times/> <ci> coa_mito </ci><ci> kc6coa_mito </ci>  </apply> 
					<apply> <times/> <ci> c4_coa_mito </ci> <apply> <divide/> <ci> acoa_mito </ci><ci> keq_3kt_kc6coa </ci> </apply> </apply>
				</apply>
				<apply> <times/> 
					<apply> <plus/> <ci> coa_mito </ci> <ci> km_3kt_kc6coa_coa_mito </ci>    </apply>
					<apply> <plus/> <ci> kc6coa_mito </ci> <ci> km_3kt_kc6coa_kc6coa_mito </ci>    </apply>
				</apply>
			</apply>
		</apply>
	</math>
</assignmentRule>
<assignmentRule variable="v_3kt_kc5coa">	
	<math xmlns="http://www.w3.org/1998/Math/MathML">
        <apply> <times/>  <ci> vmax_3kt_kc5coa </ci>
			<apply> <divide/> 
				<apply> <minus/> 
					<apply> <times/> <ci> coa_mito </ci><ci> kc5coa_mito </ci>  </apply> 
					<apply> <times/> <ci> propcoa_mito </ci> <apply> <divide/> <ci> acoa_mito </ci><ci> keq_3kt_kc5coa </ci> </apply> </apply> 
				</apply>
				<apply> <times/> 
					<apply> <plus/> <ci> coa_mito </ci> <ci> km_3kt_kc5coa_coa_mito </ci>    </apply>
					<apply> <plus/> <ci> kc5coa_mito </ci> <ci> km_3kt_kc5coa_kc5coa_mito </ci>    </apply>
				</apply>
			</apply>
		</apply>
	</math>
</assignmentRule>
<assignmentRule variable="km_3kt_kc4coa_acoa_mito">	
	<math xmlns="http://www.w3.org/1998/Math/MathML">
        <apply> <times/>   <ci> k0_3kt_kc4coa_acoa_mito </ci> 
			<apply> <plus/><ci> ONE </ci><apply> <divide/>  <ci> kc4coa_mito </ci> <ci> ki_3kt_kc4coa_kc4coa_mito </ci> </apply>
		</apply></apply>
	</math>
</assignmentRule>
<assignmentRule variable="km_3kt_kc4coa_kc4coa_mito">	
	<math xmlns="http://www.w3.org/1998/Math/MathML">
        <apply> <times/>   <ci> k0_3kt_kc4coa_kc4coa_mito </ci> 
			<apply> <plus/><ci> ONE </ci><apply> <divide/>  <ci> acoa_mito </ci> <ci> ki_3kt_kc4coa_acoa_mito </ci> </apply>
		</apply></apply>
	</math>
</assignmentRule>
<assignmentRule variable="v_3kt_kc4coa">	
	<math xmlns="http://www.w3.org/1998/Math/MathML">
        <apply> <times/>  <ci> vmax_3kt_kc4coa </ci>
			<apply> <divide/> 
				<apply> <minus/> 
					<apply> <times/> <ci> coa_mito </ci><ci> kc4coa_mito </ci>  </apply> 
					<apply> <times/> <ci> acoa_mito </ci> <apply> <divide/> <ci> acoa_mito </ci><ci> keq_3kt_kc4coa </ci> </apply> </apply>  </apply>
				<apply> <minus/> 
					<apply> <plus/>  
						<apply> <times/> 
							<apply> <plus/><ci> ONE </ci> <apply> <divide/> <ci> coa_mito </ci><ci> km_3kt_kc4coa_coa_mito </ci> </apply>  </apply>
							<apply> <plus/><ci> ONE </ci> <apply> <divide/> <ci> kc4coa_mito </ci><ci> km_3kt_kc4coa_kc4coa_mito </ci> </apply>   </apply>
						</apply>
						<apply>	<plus/><ci> ONE </ci> <apply> <divide/> <ci> acoa_mito </ci><ci> km_3kt_kc4coa_acoa_mito </ci> </apply>   </apply>
					</apply>  
					<ci> ONE </ci> 
				</apply>
			</apply>
		</apply>  
	</math>
</assignmentRule>
<assignmentRule variable="v_3hdh_lc16">	
	<math xmlns="http://www.w3.org/1998/Math/MathML">
        <apply> <times/>  <ci> vmax_3hdh_lc16 </ci>
			<apply> <divide/> 
				<apply> <minus/> 
					<apply> <times/> <ci> lc16coa_mito </ci><ci> nad_mito </ci>  </apply> 
					<apply> <times/> <ci> kc16coa_mito </ci> <apply> <divide/> <ci> nadh_mito </ci><ci> keq_3hdh_lc16 </ci> </apply> </apply>  </apply>
				<apply> <minus/> <apply> <plus/>  
					<apply> <times/> 
						<apply> <plus/><ci> ONE </ci> <apply> <divide/> <ci> lc16coa_mito </ci><ci> km_3hdh_lc16_lc16coa_mito </ci> </apply>  </apply>
						<apply> <plus/><ci> ONE </ci> <apply> <divide/> <ci> nad_mito </ci><ci> km_3hdh_lc16_nad_mito </ci> </apply>   </apply></apply>
					<apply> <times/> 
						<apply>	<plus/><ci> ONE </ci> <apply> <divide/> <ci> kc16coa_mito </ci><ci> km_3hdh_lc16_kc16coa_mito </ci> </apply>   </apply>
						<apply> <plus/><ci> ONE </ci> <apply> <divide/> <ci> nadh_mito </ci><ci> km_3hdh_lc16_nadh_mito </ci> </apply>   </apply>  </apply>  </apply>
				<ci> ONE </ci> </apply></apply>		</apply>  
	</math>
</assignmentRule>
<assignmentRule variable="v_3hdh_lc14">	
	<math xmlns="http://www.w3.org/1998/Math/MathML">
        <apply> <times/>  <ci> vmax_3hdh_lc14 </ci>
			<apply> <divide/> 
				<apply> <minus/> 
					<apply> <times/> <ci> lc14coa_mito </ci><ci> nad_mito </ci>  </apply> 
					<apply> <times/> <ci> kc14coa_mito </ci> <apply> <divide/> <ci> nadh_mito </ci><ci> keq_3hdh_lc14 </ci> </apply> </apply>  </apply>
				<apply> <minus/> <apply> <plus/>  
					<apply> <times/> 
						<apply> <plus/><ci> ONE </ci> <apply> <divide/> <ci> lc14coa_mito </ci><ci> km_3hdh_lc14_lc14coa_mito </ci> </apply>  </apply>
						<apply> <plus/><ci> ONE </ci> <apply> <divide/> <ci> nad_mito </ci><ci> km_3hdh_lc14_nad_mito </ci> </apply>   </apply></apply>
					<apply> <times/> 
						<apply>	<plus/><ci> ONE </ci> <apply> <divide/> <ci> kc14coa_mito </ci><ci> km_3hdh_lc14_kc14coa_mito </ci> </apply>   </apply>
						<apply> <plus/><ci> ONE </ci> <apply> <divide/> <ci> nadh_mito </ci><ci> km_3hdh_lc14_nadh_mito </ci> </apply>   </apply>  </apply>  </apply>
				<ci> ONE </ci> </apply></apply>		</apply>  
	</math>
</assignmentRule>
<assignmentRule variable="v_3hdh_lc12">	
	<math xmlns="http://www.w3.org/1998/Math/MathML">
        <apply> <times/>  <ci> vmax_3hdh_lc12 </ci>
			<apply> <divide/> 
				<apply> <minus/> 
					<apply> <times/> <ci> lc12coa_mito </ci><ci> nad_mito </ci>  </apply> 
					<apply> <times/> <ci> kc12coa_mito </ci> <apply> <divide/> <ci> nadh_mito </ci><ci> keq_3hdh_lc12 </ci> </apply> </apply>  </apply>
				<apply> <minus/> <apply> <plus/>  
					<apply> <times/> 
						<apply> <plus/><ci> ONE </ci> <apply> <divide/> <ci> lc12coa_mito </ci><ci> km_3hdh_lc12_lc12coa_mito </ci> </apply>  </apply>
						<apply> <plus/><ci> ONE </ci> <apply> <divide/> <ci> nad_mito </ci><ci> km_3hdh_lc12_nad_mito </ci> </apply>   </apply></apply>
					<apply> <times/> 
						<apply>	<plus/><ci> ONE </ci> <apply> <divide/> <ci> kc12coa_mito </ci><ci> km_3hdh_lc12_kc12coa_mito </ci> </apply>   </apply>
						<apply> <plus/><ci> ONE </ci> <apply> <divide/> <ci> nadh_mito </ci><ci> km_3hdh_lc12_nadh_mito </ci> </apply>   </apply>  </apply>  </apply>
				<ci> ONE </ci> </apply></apply>		</apply>  
	</math>
</assignmentRule>
<assignmentRule variable="v_3hdh_lc10">	
	<math xmlns="http://www.w3.org/1998/Math/MathML">
        <apply> <times/>  <ci> vmax_3hdh_lc10 </ci>
			<apply> <divide/> 
				<apply> <minus/> 
					<apply> <times/> <ci> lc10coa_mito </ci><ci> nad_mito </ci>  </apply> 
					<apply> <times/> <ci> kc10coa_mito </ci> <apply> <divide/> <ci> nadh_mito </ci><ci> keq_3hdh_lc10 </ci> </apply> </apply>  </apply>
				<apply> <minus/> <apply> <plus/>  
					<apply> <times/> 
						<apply> <plus/><ci> ONE </ci> <apply> <divide/> <ci> lc10coa_mito </ci><ci> km_3hdh_lc10_lc10coa_mito </ci> </apply>  </apply>
						<apply> <plus/><ci> ONE </ci> <apply> <divide/> <ci> nad_mito </ci><ci> km_3hdh_lc10_nad_mito </ci> </apply>   </apply></apply>
					<apply> <times/> 
						<apply>	<plus/><ci> ONE </ci> <apply> <divide/> <ci> kc10coa_mito </ci><ci> km_3hdh_lc10_kc10coa_mito </ci> </apply>   </apply>
						<apply> <plus/><ci> ONE </ci> <apply> <divide/> <ci> nadh_mito </ci><ci> km_3hdh_lc10_nadh_mito </ci> </apply>   </apply>  </apply>  </apply>
				<ci> ONE </ci> </apply></apply>		</apply>  
	</math>
</assignmentRule>
<assignmentRule variable="v_3hdh_lc8">	
	<math xmlns="http://www.w3.org/1998/Math/MathML">
        <apply> <times/>  <ci> vmax_3hdh_lc8 </ci>
			<apply> <divide/> 
				<apply> <minus/> 
					<apply> <times/> <ci> lc8coa_mito </ci><ci> nad_mito </ci>  </apply> 
					<apply> <times/> <ci> kc8coa_mito </ci> <apply> <divide/> <ci> nadh_mito </ci><ci> keq_3hdh_lc8 </ci> </apply> </apply>  </apply>
				<apply> <minus/> <apply> <plus/>  
					<apply> <times/> 
						<apply> <plus/><ci> ONE </ci> <apply> <divide/> <ci> lc8coa_mito </ci><ci> km_3hdh_lc8_lc8coa_mito </ci> </apply>  </apply>
						<apply> <plus/><ci> ONE </ci> <apply> <divide/> <ci> nad_mito </ci><ci> km_3hdh_lc8_nad_mito </ci> </apply>   </apply></apply>
					<apply> <times/> 
						<apply>	<plus/><ci> ONE </ci> <apply> <divide/> <ci> kc8coa_mito </ci><ci> km_3hdh_lc8_kc8coa_mito </ci> </apply>   </apply>
						<apply> <plus/><ci> ONE </ci> <apply> <divide/> <ci> nadh_mito </ci><ci> km_3hdh_lc8_nadh_mito </ci> </apply>   </apply>  </apply>  </apply>
				<ci> ONE </ci> </apply></apply>		</apply>  
	</math>
</assignmentRule>
<assignmentRule variable="v_3hdh_lc6">	
	<math xmlns="http://www.w3.org/1998/Math/MathML">
        <apply> <times/>  <ci> vmax_3hdh_lc6 </ci>
			<apply> <divide/> 
				<apply> <minus/> 
					<apply> <times/> <ci> lc6coa_mito </ci><ci> nad_mito </ci>  </apply> 
					<apply> <times/> <ci> kc6coa_mito </ci> <apply> <divide/> <ci> nadh_mito </ci><ci> keq_3hdh_lc6 </ci> </apply> </apply>  </apply>
				<apply> <minus/> <apply> <plus/>  
					<apply> <times/> 
						<apply> <plus/><ci> ONE </ci> <apply> <divide/> <ci> lc6coa_mito </ci><ci> km_3hdh_lc6_lc6coa_mito </ci> </apply>  </apply>
						<apply> <plus/><ci> ONE </ci> <apply> <divide/> <ci> nad_mito </ci><ci> km_3hdh_lc6_nad_mito </ci> </apply>   </apply></apply>
					<apply> <times/> 
						<apply>	<plus/><ci> ONE </ci> <apply> <divide/> <ci> kc6coa_mito </ci><ci> km_3hdh_lc6_kc6coa_mito </ci> </apply>   </apply>
						<apply> <plus/><ci> ONE </ci> <apply> <divide/> <ci> nadh_mito </ci><ci> km_3hdh_lc6_nadh_mito </ci> </apply>   </apply>  </apply>  </apply>
				<ci> ONE </ci> </apply></apply>		</apply>  
	</math>
</assignmentRule>
<assignmentRule variable="v_3hdh_lc5">	
	<math xmlns="http://www.w3.org/1998/Math/MathML">
        <apply> <times/>  <ci> vmax_3hdh_lc5 </ci>
			<apply> <divide/> 
				<apply> <minus/> 
					<apply> <times/> <ci> lc5coa_mito </ci><ci> nad_mito </ci>  </apply> 
					<apply> <times/> <ci> kc5coa_mito </ci> <apply> <divide/> <ci> nadh_mito </ci><ci> keq_3hdh_lc5 </ci> </apply> </apply>  </apply>
				<apply> <minus/> <apply> <plus/>  
					<apply> <times/> 
						<apply> <plus/><ci> ONE </ci> <apply> <divide/> <ci> lc5coa_mito </ci><ci> km_3hdh_lc5_lc5coa_mito </ci> </apply>  </apply>
						<apply> <plus/><ci> ONE </ci> <apply> <divide/> <ci> nad_mito </ci><ci> km_3hdh_lc5_nad_mito </ci> </apply>   </apply></apply>
					<apply> <times/> 
						<apply>	<plus/><ci> ONE </ci> <apply> <divide/> <ci> kc5coa_mito </ci><ci> km_3hdh_lc5_kc5coa_mito </ci> </apply>   </apply>
						<apply> <plus/><ci> ONE </ci> <apply> <divide/> <ci> nadh_mito </ci><ci> km_3hdh_lc5_nadh_mito </ci> </apply>   </apply>  </apply>  </apply>
				<ci> ONE </ci> </apply></apply>		</apply>  
	</math>
</assignmentRule>
<assignmentRule variable="v_3hdh_lc4">	
	<math xmlns="http://www.w3.org/1998/Math/MathML">
        <apply> <times/>  <ci> vmax_3hdh_lc4 </ci>
			<apply> <divide/> 
				<apply> <minus/> 
					<apply> <times/> <ci> lc4coa_mito </ci><ci> nad_mito </ci>  </apply> 
					<apply> <times/> <ci> kc4coa_mito </ci> <apply> <divide/> <ci> nadh_mito </ci><ci> keq_3hdh_lc4 </ci> </apply> </apply>  </apply>
				<apply> <minus/> <apply> <plus/>  
					<apply> <times/> 
						<apply> <plus/><ci> ONE </ci> <apply> <divide/> <ci> lc4coa_mito </ci><ci> km_3hdh_lc4_lc4coa_mito </ci> </apply>  </apply>
						<apply> <plus/><ci> ONE </ci> <apply> <divide/> <ci> nad_mito </ci><ci> km_3hdh_lc4_nad_mito </ci> </apply>   </apply></apply>
					<apply> <times/> 
						<apply>	<plus/><ci> ONE </ci> <apply> <divide/> <ci> kc4coa_mito </ci><ci> km_3hdh_lc4_kc4coa_mito </ci> </apply>   </apply>
						<apply> <plus/><ci> ONE </ci> <apply> <divide/> <ci> nadh_mito </ci><ci> km_3hdh_lc4_nadh_mito </ci> </apply>   </apply>  </apply>  </apply>
				<ci> ONE </ci> </apply></apply>		</apply>  
	</math>
</assignmentRule>
<assignmentRule variable="km_ehyd_ec16_ec16coa_mito">	
	<math xmlns="http://www.w3.org/1998/Math/MathML">
        <apply> <times/>   <ci> k0_ehyd_ec16_ec16coa_mito </ci> 
			<apply> <plus/><ci> ONE </ci><apply> <divide/>  <ci> kc4coa_mito </ci> <ci> ki_ehyd_ec16_kc4coa_mito </ci> </apply>
		</apply></apply>
	</math>
</assignmentRule>
<assignmentRule variable="v_ehyd_ec16">	
	<math xmlns="http://www.w3.org/1998/Math/MathML">
        <apply> <times/> <ci> vmax_ehyd_ec16 </ci> 
			<apply> <divide/>
				<apply> <minus/> <ci> ec16coa_mito </ci> <apply> <divide/> <ci> lc16coa_mito </ci><ci> keq_ehyd_ec16 </ci> </apply> </apply> 
				<apply> <plus/> <ci> ec16coa_mito </ci> <ci> km_ehyd_ec16_ec16coa_mito </ci>  </apply> </apply> </apply>  
	</math>
</assignmentRule>
<assignmentRule variable="km_ehyd_ec14_ec14coa_mito">	
	<math xmlns="http://www.w3.org/1998/Math/MathML">
        <apply> <times/>   <ci> k0_ehyd_ec14_ec14coa_mito </ci> 
			<apply> <plus/><ci> ONE </ci><apply> <divide/> <ci> kc4coa_mito </ci> <ci> ki_ehyd_ec14_kc4coa_mito </ci> </apply>
		</apply> </apply>
	</math>
</assignmentRule>
<assignmentRule variable="v_ehyd_ec14">	
	<math xmlns="http://www.w3.org/1998/Math/MathML">
        <apply> <times/> <ci> vmax_ehyd_ec14 </ci> 
			<apply> <divide/>
				<apply> <minus/> <ci> ec14coa_mito </ci> <apply> <divide/> <ci> lc14coa_mito </ci><ci> keq_ehyd_ec14 </ci> </apply> </apply> 
				<apply> <plus/> <ci> ec14coa_mito </ci> <ci> km_ehyd_ec14_ec14coa_mito </ci>  </apply> </apply> </apply>  
	</math>
</assignmentRule>
<assignmentRule variable="km_ehyd_ec12_ec12coa_mito">	
	<math xmlns="http://www.w3.org/1998/Math/MathML">
        <apply> <times/>   <ci> k0_ehyd_ec12_ec12coa_mito </ci> 
			<apply> <plus/><ci> ONE </ci><apply> <divide/>  <ci> kc4coa_mito </ci> <ci> ki_ehyd_ec12_kc4coa_mito </ci> </apply>
		</apply></apply>
	</math>
</assignmentRule>
<assignmentRule variable="v_ehyd_ec12">	
	<math xmlns="http://www.w3.org/1998/Math/MathML">
        <apply> <times/> <ci> vmax_ehyd_ec12 </ci> 
			<apply> <divide/>
				<apply> <minus/> <ci> ec12coa_mito </ci> <apply> <divide/> <ci> lc12coa_mito </ci><ci> keq_ehyd_ec12 </ci> </apply> </apply> 
				<apply> <plus/> <ci> ec12coa_mito </ci> <ci> km_ehyd_ec12_ec12coa_mito </ci>  </apply> </apply> </apply>  
	</math>
</assignmentRule>
<assignmentRule variable="km_ehyd_ec10_ec10coa_mito">	
	<math xmlns="http://www.w3.org/1998/Math/MathML">
        <apply> <times/>   <ci> k0_ehyd_ec10_ec10coa_mito </ci> 
			<apply> <plus/><ci> ONE </ci><apply> <divide/> <ci> kc4coa_mito </ci> <ci> ki_ehyd_ec10_kc4coa_mito </ci> </apply>
		</apply> </apply>
	</math>
</assignmentRule>
<assignmentRule variable="v_ehyd_ec10">	
	<math xmlns="http://www.w3.org/1998/Math/MathML">
        <apply> <times/> <ci> vmax_ehyd_ec10 </ci> 
			<apply> <divide/>
				<apply> <minus/> <ci> ec10coa_mito </ci> <apply> <divide/> <ci> lc10coa_mito </ci><ci> keq_ehyd_ec10 </ci> </apply> </apply> 
				<apply> <plus/> <ci> ec10coa_mito </ci> <ci> km_ehyd_ec10_ec10coa_mito </ci>  </apply> </apply> </apply>  
	</math>
</assignmentRule>
<assignmentRule variable="km_ehyd_ec8_ec8coa_mito">	
	<math xmlns="http://www.w3.org/1998/Math/MathML">
        <apply> <times/>   <ci> k0_ehyd_ec8_ec8coa_mito </ci> 
			<apply> <plus/><ci> ONE </ci><apply> <divide/> <ci> kc4coa_mito </ci> <ci> ki_ehyd_ec8_kc4coa_mito </ci> </apply>
		</apply> </apply>
	</math>
</assignmentRule>
<assignmentRule variable="v_ehyd_ec8">	
	<math xmlns="http://www.w3.org/1998/Math/MathML">
        <apply> <times/> <ci> vmax_ehyd_ec8 </ci> 
			<apply> <divide/>
				<apply> <minus/> <ci> ec8coa_mito </ci> <apply> <divide/> <ci> lc8coa_mito </ci><ci> keq_ehyd_ec8 </ci> </apply> </apply> 
				<apply> <plus/> <ci> ec8coa_mito </ci> <ci> km_ehyd_ec8_ec8coa_mito </ci>  </apply> </apply> </apply>  
	</math>
</assignmentRule>
<assignmentRule variable="km_ehyd_ec6_ec6coa_mito">	
	<math xmlns="http://www.w3.org/1998/Math/MathML">
        <apply> <times/>   <ci> k0_ehyd_ec5_ec5coa_mito </ci> 
			<apply> <plus/><ci> ONE </ci><apply> <divide/> <ci> kc4coa_mito </ci> <ci> ki_ehyd_ec6_kc4coa_mito </ci> </apply>
		</apply> </apply>
	</math>
</assignmentRule>
<assignmentRule variable="v_ehyd_ec6">	
	<math xmlns="http://www.w3.org/1998/Math/MathML">
        <apply> <times/> <ci> vmax_ehyd_ec6 </ci> 
			<apply> <divide/>
				<apply> <minus/> <ci> ec6coa_mito </ci> <apply> <divide/> <ci> lc6coa_mito </ci><ci> keq_ehyd_ec6 </ci> </apply> </apply> 
				<apply> <plus/> <ci> ec6coa_mito </ci> <ci> km_ehyd_ec6_ec6coa_mito </ci>  </apply> </apply> </apply>  
	</math>
</assignmentRule>
<assignmentRule variable="km_ehyd_ec5_ec5coa_mito">	
	<math xmlns="http://www.w3.org/1998/Math/MathML">
        <apply> <times/>   <ci> k0_ehyd_ec5_ec5coa_mito </ci> 
			<apply> <plus/><ci> ONE </ci><apply> <divide/> <ci> kc4coa_mito </ci> <ci> ki_ehyd_ec5_kc4coa_mito </ci> </apply>
		</apply> </apply>
	</math>
</assignmentRule>
<assignmentRule variable="v_ehyd_ec5">	
	<math xmlns="http://www.w3.org/1998/Math/MathML">
        <apply> <times/> <ci> vmax_ehyd_ec5 </ci> 
			<apply> <divide/>
				<apply> <minus/> <ci> ec5coa_mito </ci> <apply> <divide/> <ci> lc5coa_mito </ci><ci> keq_ehyd_ec5 </ci> </apply> </apply> 
				<apply> <plus/> <ci> ec5coa_mito </ci> <ci> km_ehyd_ec5_ec5coa_mito </ci>  </apply> </apply> </apply>  
	</math>
</assignmentRule>
<assignmentRule variable="km_ehyd_ec4_ec4coa_mito">	
	<math xmlns="http://www.w3.org/1998/Math/MathML">
        <apply> <times/>   <ci> k0_ehyd_ec4_ec4coa_mito </ci> 
			<apply> <plus/><ci> ONE </ci><apply> <divide/>  <ci> kc4coa_mito </ci> <ci> ki_ehyd_ec4_kc4coa_mito </ci> </apply>
		</apply></apply>
	</math>
</assignmentRule>
<assignmentRule variable="v_ehyd_ec4">	
	<math xmlns="http://www.w3.org/1998/Math/MathML">
        <apply> <times/> <ci> vmax_ehyd_ec4 </ci> 
			<apply> <divide/>
				<apply> <minus/> <ci> ec4coa_mito </ci> <apply> <divide/> <ci> lc4coa_mito </ci><ci> keq_ehyd_ec4 </ci> </apply> </apply> 
				<apply> <plus/> <ci> ec4coa_mito </ci> <ci> km_ehyd_ec4_ec4coa_mito </ci>  </apply> </apply> </apply>  
	</math>
</assignmentRule>
<assignmentRule variable="km_c16coa_lcdh_c16_coa_mito">	
	<math xmlns="http://www.w3.org/1998/Math/MathML">
        <apply> <times/>   <ci> k0_c16coa_lcdh_c16_coa_mito </ci> 
			<apply> <plus/><ci> ONE </ci><apply> <divide/>  <ci> kc16coa_mito </ci> <ci> ki_c16coa_lcdh_kc16coa_mito </ci> </apply>
		</apply></apply>
	</math>
</assignmentRule>
<assignmentRule variable="v_c16coa_lcdh">	
	<math xmlns="http://www.w3.org/1998/Math/MathML">
        <apply> <times/> <ci> vmax_c16coa_lcdh </ci>
			<apply> <divide/> <ci> c16_coa_mito </ci> <apply> <plus/>  <ci> c16_coa_mito </ci><ci> km_c16coa_lcdh_c16_coa_mito </ci>  </apply></apply>
			<apply> <divide/> <ci> etffad_mito </ci> <apply> <plus/>  <ci> etffad_mito </ci><ci> km_c16coa_lcdh_etffad_mito </ci>  </apply></apply>
		</apply>
	</math>
</assignmentRule>
<assignmentRule variable="km_c14coa_lcdh_c14_coa_mito">	
	<math xmlns="http://www.w3.org/1998/Math/MathML">
        <apply> <times/>   <ci> k0_c14coa_lcdh_c14_coa_mito </ci> 
			<apply> <plus/><ci> ONE </ci><apply> <divide/> <ci> kc16coa_mito </ci> <ci> ki_c14coa_lcdh_kc16coa_mito </ci> </apply>
		</apply> </apply>
	</math>
</assignmentRule>
<assignmentRule variable="v_c14coa_lcdh">	
	<math xmlns="http://www.w3.org/1998/Math/MathML">
        <apply> <times/> <ci> vmax_c14coa_lcdh </ci>
			<apply> <divide/> <ci> c14_coa_mito </ci> <apply> <plus/>  <ci> c14_coa_mito </ci><ci> km_c14coa_lcdh_c14_coa_mito </ci>  </apply></apply>
			<apply> <divide/> <ci> etffad_mito </ci> <apply> <plus/>  <ci> etffad_mito </ci><ci> km_c14coa_lcdh_etffad_mito </ci>  </apply></apply>
		</apply>
	</math>
</assignmentRule>
<assignmentRule variable="km_c12coa_lcdh_c12_coa_mito">	
	<math xmlns="http://www.w3.org/1998/Math/MathML">
        <apply> <times/>   <ci> k0_c12coa_lcdh_c12_coa_mito </ci> 
			<apply> <plus/><ci> ONE </ci><apply> <divide/> <ci> kc16coa_mito </ci> <ci> ki_c12coa_lcdh_kc16coa_mito </ci> </apply>
		</apply> </apply>
	</math>
</assignmentRule>
<assignmentRule variable="v_c12coa_lcdh">	
	<math xmlns="http://www.w3.org/1998/Math/MathML">
        <apply> <times/> <ci> vmax_c12coa_lcdh </ci>
			<apply> <divide/> <ci> c12_coa_mito </ci> <apply> <plus/>  <ci> c12_coa_mito </ci><ci> km_c12coa_lcdh_c12_coa_mito </ci>  </apply></apply>
			<apply> <divide/> <ci> etffad_mito </ci> <apply> <plus/>  <ci> etffad_mito </ci><ci> km_c12coa_lcdh_etffad_mito </ci>  </apply></apply>
		</apply>
	</math>
</assignmentRule>
<assignmentRule variable="km_c10coa_lcdh_c10_coa_mito">	
	<math xmlns="http://www.w3.org/1998/Math/MathML">
        <apply> <times/>   <ci> k0_c10coa_lcdh_c10_coa_mito </ci> 
			<apply> <plus/><ci> ONE </ci><apply> <divide/> <ci> kc16coa_mito </ci> <ci> ki_c10coa_lcdh_kc16coa_mito </ci> </apply>
		</apply> </apply>
	</math>
</assignmentRule>
<assignmentRule variable="v_c10coa_lcdh">	
	<math xmlns="http://www.w3.org/1998/Math/MathML">
        <apply> <times/> <ci> vmax_c10coa_lcdh </ci>
			<apply> <divide/> <ci> c10_coa_mito </ci> <apply> <plus/>  <ci> c10_coa_mito </ci><ci> km_c10coa_lcdh_c10_coa_mito </ci>  </apply></apply>
			<apply> <divide/> <ci> etffad_mito </ci> <apply> <plus/>  <ci> etffad_mito </ci><ci> km_c10coa_lcdh_etffad_mito </ci>  </apply></apply>
		</apply>
	</math>
</assignmentRule>
<assignmentRule variable="v_c12coa_mcdh">	
	<math xmlns="http://www.w3.org/1998/Math/MathML">
        <apply> <times/> <ci> vmax_c12coa_mcdh </ci>
			<apply> <divide/> <ci> c12_coa_mito </ci> <apply> <plus/>  <ci> c12_coa_mito </ci><ci> km_c12coa_mcdh_c12_coa_mito </ci>  </apply></apply>
			<apply> <divide/> <ci> etffad_mito </ci> <apply> <plus/>  <ci> etffad_mito </ci><ci> km_c12coa_mcdh_etffad_mito </ci>  </apply></apply>
		</apply>
	</math>
</assignmentRule>
<assignmentRule variable="v_c10coa_mcdh">	
	<math xmlns="http://www.w3.org/1998/Math/MathML">
        <apply> <times/> <ci> vmax_c10coa_mcdh </ci>
			<apply> <divide/> <ci> c10_coa_mito </ci> <apply> <plus/>  <ci> c10_coa_mito </ci><ci> km_c10coa_mcdh_c10_coa_mito </ci>  </apply></apply>
			<apply> <divide/> <ci> etffad_mito </ci> <apply> <plus/>  <ci> etffad_mito </ci><ci> km_c10coa_mcdh_etffad_mito </ci>  </apply></apply>
		</apply>
	</math>
</assignmentRule>
<assignmentRule variable="v_c8coa_mcdh">	
	<math xmlns="http://www.w3.org/1998/Math/MathML">
        <apply> <times/> <ci> vmax_c8coa_mcdh </ci>
			<apply> <divide/> <ci> c8_coa_mito </ci> <apply> <plus/>  <ci> c8_coa_mito </ci><ci> km_c8coa_mcdh_c8_coa_mito </ci>  </apply></apply>
			<apply> <divide/> <ci> etffad_mito </ci> <apply> <plus/>  <ci> etffad_mito </ci><ci> km_c8coa_mcdh_etffad_mito </ci>  </apply></apply>
		</apply>
	</math>
</assignmentRule>
<assignmentRule variable="v_c6coa_mcdh">	
	<math xmlns="http://www.w3.org/1998/Math/MathML">
        <apply> <times/> <ci> vmax_c6coa_mcdh </ci>
			<apply> <divide/> <ci> c6_coa_mito </ci> <apply> <plus/>  <ci> c6_coa_mito </ci><ci> km_c6coa_mcdh_c6_coa_mito </ci>  </apply></apply>
			<apply> <divide/> <ci> etffad_mito </ci> <apply> <plus/>  <ci> etffad_mito </ci><ci> km_c6coa_mcdh_etffad_mito </ci>  </apply></apply>
		</apply>
	</math>
</assignmentRule>
<assignmentRule variable="v_c5coa_scdh">	
	<math xmlns="http://www.w3.org/1998/Math/MathML">
        <apply> <times/> <ci> vmax_c5coa_scdh </ci>
			<apply> <divide/> <ci> c5_coa_mito </ci> <apply> <plus/>  <ci> c5_coa_mito </ci><ci> km_c5coa_scdh_c5_coa_mito </ci>  </apply></apply>
			<apply> <divide/> <ci> etffad_mito </ci> <apply> <plus/>  <ci> etffad_mito </ci><ci> km_c5coa_scdh_etffad_mito </ci>  </apply></apply>
		</apply>
	</math>
</assignmentRule>
<assignmentRule variable="v_c4coa_scdh">	
	<math xmlns="http://www.w3.org/1998/Math/MathML">
        <apply> <times/> <ci> vmax_c4coa_scdh </ci>
			<apply> <divide/> <ci> c4_coa_mito </ci> <apply> <plus/>  <ci> c4_coa_mito </ci><ci> km_c4coa_scdh_c4_coa_mito </ci>  </apply></apply>
			<apply> <divide/> <ci> etffad_mito </ci> <apply> <plus/>  <ci> etffad_mito </ci><ci> km_c4coa_scdh_etffad_mito </ci>  </apply></apply>
		</apply>
	</math>
</assignmentRule>	
<assignmentRule variable="v_CPT2">	
	<math xmlns="http://www.w3.org/1998/Math/MathML">
        <apply> <times/>  <ci> vmax_CPT2 </ci>
			<apply> <divide/> 
				<apply> <minus/> 
					<apply> <times/> <ci> coa_mito </ci><ci> c16_car_mito </ci>  </apply> 
					<apply> <times/> <ci> car_mito </ci> <apply> <divide/> <ci> c16_coa_mito </ci><ci> keq_CPT2 </ci> </apply> </apply>  </apply>
				<apply> <minus/> <apply> <plus/>  
					<apply> <times/> 
						<apply> <plus/><ci> ONE </ci> <apply> <divide/> <ci> coa_mito </ci><ci> km_CPT2_coa_mito </ci> </apply>  </apply>
						<apply> <plus/><ci> ONE </ci> <apply> <divide/> <ci> c16_car_mito </ci><ci> km_CPT2_c16_car_mito </ci> </apply>   </apply></apply>
					<apply> <times/> 
						<apply>	<plus/><ci> ONE </ci> <apply> <divide/> <ci> car_mito </ci><ci> km_CPT2_car_mito </ci> </apply>   </apply>
						<apply> <plus/><ci> ONE </ci> <apply> <divide/> <ci> c16_coa_mito </ci><ci> km_CPT2_c16_coa_mito </ci> </apply>   </apply>  </apply>  </apply>
				<ci> ONE </ci> </apply></apply>		</apply>  
	</math>
</assignmentRule>
<assignmentRule variable="v_CACT">	
	<math xmlns="http://www.w3.org/1998/Math/MathML">
        <apply> <times/>  <ci> vmax_CACT </ci>
			<apply> <divide/> 
				<apply> <minus/> 
					<apply> <times/> <ci> car_mito </ci><ci> c16_car_cyt </ci>  </apply> 
					<apply> <times/> <ci> car_cyt </ci> <apply> <divide/> <ci> c16_car_mito </ci><ci> keq_CACT </ci> </apply> </apply>  </apply>
				<apply> <minus/> <apply> <plus/>  
					<apply> <times/> 
						<apply> <plus/><ci> ONE </ci> <apply> <divide/> <ci> car_mito </ci><ci> km_CACT_car_mito </ci> </apply>  </apply>
						<apply> <plus/><ci> ONE </ci> <apply> <divide/> <ci> c16_car_cyt </ci><ci> km_CACT_c16_car_cyt </ci> </apply>   </apply></apply>
					<apply> <times/> 
						<apply>	<plus/><ci> ONE </ci> <apply> <divide/> <ci> car_cyt </ci><ci> km_CACT_car_cyt </ci> </apply>   </apply>
						<apply> <plus/><ci> ONE </ci> <apply> <divide/> <ci> c16_car_mito </ci><ci> km_CACT_c16_car_mito </ci> </apply>   </apply>  </apply>  </apply>
				<ci> ONE </ci> </apply></apply>		</apply>  
	</math>
</assignmentRule>
<assignmentRule variable="km_CPT1_c16_coa_cyt">	
	<math xmlns="http://www.w3.org/1998/Math/MathML">
        <apply> <times/>   <ci> k0_CPT1_c16_coa_cyt </ci> 
			<apply> <plus/><ci> ONE </ci><apply> <divide/>  <ci> malcoa_imm </ci> <ci> ki_CPT1_malcoa_imm </ci> </apply></apply>
			<apply> <plus/><ci> ONE </ci><apply> <divide/>  <ci> val_coa_cyt </ci> <ci> ki_CPT1_val_coa_cyt </ci> </apply></apply>
		</apply>
	</math>
</assignmentRule>
<assignmentRule variable="v_CPT1">	
	<math xmlns="http://www.w3.org/1998/Math/MathML">
        <apply> <times/> <ci> vmax_CPT1 </ci>
			<apply> <divide/> <apply> <power/>  <ci> c16_coa_cyt </ci>  <ci> n_CPT1 </ci> </apply>
				<apply> <plus/>  
					<apply> <power/>  <ci> c16_coa_cyt </ci>  <ci> n_CPT1 </ci> </apply>
					<apply> <power/>  <ci> km_CPT1_c16_coa_cyt </ci>  <ci> n_CPT1 </ci> </apply>
			</apply></apply>
			<apply> <divide/> <ci> car_cyt </ci> <apply> <plus/>  <ci> car_cyt </ci><ci> km_CPT1_car_cyt </ci>  </apply></apply>
		</apply>
	</math>
</assignmentRule>	
<assignmentRule variable="v_ACSL1">	
	<math xmlns="http://www.w3.org/1998/Math/MathML">
        <apply> <times/> <ci> vmax_ACSL1 </ci>
			<apply> <divide/> <ci> c16_cyt </ci> <apply> <plus/>  <ci> c16_cyt </ci><ci> km_ACSL1_c16_cyt </ci>  </apply></apply>
			<apply> <divide/> <ci> atp_cyt </ci> <apply> <plus/>  <ci> atp_cyt </ci><ci> km_ACSL1_atp_cyt </ci>  </apply></apply>
			<apply> <divide/> <ci> coa_cyt </ci> <apply> <plus/>  <ci> coa_cyt </ci><ci> km_ACSL1_coa_cyt </ci>  </apply></apply>
		</apply>
	</math>
</assignmentRule>	
<assignmentRule variable="v_ACSL4">	
	<math xmlns="http://www.w3.org/1998/Math/MathML">
        <apply> <times/> <ci> vmax_ACSL4 </ci>
			<apply> <divide/> <ci> c16_cyt </ci> <apply> <plus/>  <ci> c16_cyt </ci><ci> km_ACSL4_c16_cyt </ci>  </apply></apply>
			<apply> <divide/> <ci> atp_cyt </ci> <apply> <plus/>  <ci> atp_cyt </ci><ci> km_ACSL4_atp_cyt </ci>  </apply></apply>
			<apply> <divide/> <ci> coa_cyt </ci> <apply> <plus/>  <ci> coa_cyt </ci><ci> km_ACSL4_coa_cyt </ci>  </apply></apply>
		</apply>
	</math>
</assignmentRule>	
<assignmentRule variable="v_ACSL5">	
	<math xmlns="http://www.w3.org/1998/Math/MathML">
        <apply> <times/> <ci> vmax_ACSL5 </ci>
			<apply> <divide/> <ci> c16_cyt </ci> <apply> <plus/>  <ci> c16_cyt </ci><ci> km_ACSL5_c16_cyt </ci>  </apply></apply>
			<apply> <divide/> <ci> atp_cyt </ci> <apply> <plus/>  <ci> atp_cyt </ci><ci> km_ACSL5_atp_cyt </ci>  </apply></apply>
			<apply> <divide/> <ci> coa_cyt </ci> <apply> <plus/>  <ci> coa_cyt </ci><ci> km_ACSL5_coa_cyt </ci>  </apply></apply>
		</apply>
	</math>
</assignmentRule>	
<assignmentRule variable="v_c16_carrier">	
	<math xmlns="http://www.w3.org/1998/Math/MathML">
        <apply> <times/> <ci> vmax_c16_carrier </ci> 
			<apply> <divide/>
				<apply> <minus/> <ci> ffa_ext </ci>  <ci> c16_cyt </ci> </apply> 
				<apply> <plus/> 
					<ci> ONE </ci> 
					<apply> <divide/> <ci> ffa_ext </ci><ci> km_ffa_ext_c16_carrier </ci> </apply>
					<apply> <divide/> <ci> c16_cyt </ci><ci> km_c16_cyt_c16_carrier </ci> </apply>  </apply> </apply> 
		</apply>  
	</math>
</assignmentRule>
<assignmentRule variable="v_c16_diffusion">	
	<math xmlns="http://www.w3.org/1998/Math/MathML">
        <apply> <times/> <ci> vmax_c16_diffusion </ci> 
				<apply> <minus/> <ci> ffa_ext </ci>  <ci> c16_cyt </ci> </apply> 
		</apply>  
	</math>
</assignmentRule>
<assignmentRule variable="ffa_ext">	
	<math xmlns="http://www.w3.org/1998/Math/MathML">
		<apply> <plus/>
			<apply> <times/> <ci> c16_ffa_tf_fo4 </ci> <apply> <power/>  <ci> c16_ext </ci> <ci> c16_ffa_tf_eo4 </ci>  </apply> </apply>
			<apply> <times/> <ci> c16_ffa_tf_fo3 </ci> <apply> <power/>  <ci> c16_ext </ci> <ci> c16_ffa_tf_eo3 </ci>  </apply> </apply>
			<apply> <times/> <ci> c16_ffa_tf_fo2 </ci> <apply> <power/>  <ci> c16_ext </ci> <ci> c16_ffa_tf_eo2 </ci>  </apply> </apply>
			<apply> <times/> <ci> c16_ffa_tf_fo1 </ci>  <ci> c16_ext </ci>  </apply>
		</apply> 
	</math>
</assignmentRule>


	

	
		</listOfRules>


		
		<listOfReactions><!--done-->
<reaction id="c16_carrier">
<!--    <listOfReactants>
		 <speciesReference species="ffa_ext" stoichiometry="1"  /> 
    </listOfReactants>-->
    <listOfProducts>
        <speciesReference species="c16_cyt" stoichiometry="1"/>
    </listOfProducts>
    <kineticLaw>
        <math xmlns="http://www.w3.org/1998/Math/MathML">
			<ci> v_c16_carrier </ci>
        </math>
    </kineticLaw>
</reaction>
<reaction id="c16_diffusion">
<!--    <listOfReactants>
		 <speciesReference species="ffa_ext" stoichiometry="1"  /> 
    </listOfReactants>-->
    <listOfProducts>
        <speciesReference species="c16_cyt" stoichiometry="1"/>
    </listOfProducts>
    <kineticLaw>
        <math xmlns="http://www.w3.org/1998/Math/MathML">
			<ci> v_c16_diffusion </ci>
        </math>
    </kineticLaw>
</reaction>
<reaction id="ACSL1">
    <listOfReactants>
		<speciesReference species="c16_cyt" stoichiometry="1"/> 
		<speciesReference species="atp_cyt" stoichiometry="1"/> 
		<speciesReference species="coa_cyt" stoichiometry="1"/> 
    </listOfReactants>
    <listOfProducts>
        <speciesReference species="c16_coa_cyt" stoichiometry="1"/>
        <speciesReference species="amp_cyt" stoichiometry="1"/>
        <speciesReference species="pp_cyt" stoichiometry="1"/>
    </listOfProducts>
    <kineticLaw>
        <math xmlns="http://www.w3.org/1998/Math/MathML">
			<ci> v_ACSL1 </ci>
        </math>
    </kineticLaw>
</reaction>
<reaction id="ACSL4">
    <listOfReactants>
		<speciesReference species="c16_cyt" stoichiometry="1"/> 
		<speciesReference species="atp_cyt" stoichiometry="1"/> 
		<speciesReference species="coa_cyt" stoichiometry="1"/> 
    </listOfReactants>
    <listOfProducts>
        <speciesReference species="c16_coa_cyt" stoichiometry="1"/>
        <speciesReference species="amp_cyt" stoichiometry="1"/>
        <speciesReference species="pp_cyt" stoichiometry="1"/>
    </listOfProducts>
    <kineticLaw>
        <math xmlns="http://www.w3.org/1998/Math/MathML">
			<ci> v_ACSL4 </ci>
        </math>
    </kineticLaw>
</reaction>
<reaction id="ACSL5">
    <listOfReactants>
		<speciesReference species="c16_cyt" stoichiometry="1"/> 
		<speciesReference species="atp_cyt" stoichiometry="1"/> 
		<speciesReference species="coa_cyt" stoichiometry="1"/> 
    </listOfReactants>
    <listOfProducts>
        <speciesReference species="c16_coa_cyt" stoichiometry="1"/>
        <speciesReference species="amp_cyt" stoichiometry="1"/>
        <speciesReference species="pp_cyt" stoichiometry="1"/>
    </listOfProducts>
    <kineticLaw>
        <math xmlns="http://www.w3.org/1998/Math/MathML">
			<ci> v_ACSL5 </ci>
        </math>
    </kineticLaw>
</reaction>
<reaction id="CPT1">
    <listOfReactants>
		<speciesReference species="c16_coa_cyt" stoichiometry="1"/> 
		<speciesReference species="car_cyt" stoichiometry="1"/> 
    </listOfReactants>
    <listOfProducts>
        <speciesReference species="c16_car_cyt" stoichiometry="1"/>
        <speciesReference species="coa_cyt" stoichiometry="1"/>
    </listOfProducts>
    <kineticLaw>
        <math xmlns="http://www.w3.org/1998/Math/MathML">
			<ci> v_CPT1 </ci>
        </math>
    </kineticLaw>
</reaction>
<reaction id="CACT_comp_cyt">
    <listOfReactants>
		<speciesReference species="c16_car_cyt" stoichiometry="1"/> 
<!--	<speciesReference species="car_mito" stoichiometry="1"  />  -->
    </listOfReactants>
    <listOfProducts>
<!--    <speciesReference species="c16_car_mito" stoichiometry="1"  />-->
        <speciesReference species="car_cyt" stoichiometry="1"/>
    </listOfProducts>
    <kineticLaw>
        <math xmlns="http://www.w3.org/1998/Math/MathML">
			<ci> v_CACT </ci>
        </math>
    </kineticLaw>
</reaction>
<reaction id="CACT_comp_mito">
    <listOfReactants>
		<!-- <speciesReference species="c16_car_cyt" stoichiometry="1"  />  -->
		<speciesReference species="car_mito" stoichiometry="1"/> 
    </listOfReactants>
    <listOfProducts>
        <speciesReference species="c16_car_mito" stoichiometry="1"/>
        <!-- <speciesReference species="car_cyt" stoichiometry="1"  /> -->
    </listOfProducts>
    <kineticLaw>
        <math xmlns="http://www.w3.org/1998/Math/MathML">
			<apply> <times/>
				<ci> v_CACT </ci> 
					<apply> <divide/> <ci> vol_cyt </ci><ci> vol_mito </ci> </apply>
			</apply>
        </math>
    </kineticLaw>
</reaction>

<reaction id="CPT2">
    <listOfReactants>
		<speciesReference species="c16_car_mito" stoichiometry="1"/> 
		<speciesReference species="coa_mito" stoichiometry="1"/> 
    </listOfReactants>
    <listOfProducts>
        <speciesReference species="c16_coa_mito" stoichiometry="1"/>
        <speciesReference species="car_mito" stoichiometry="1"/>
    </listOfProducts>
    <kineticLaw>
        <math xmlns="http://www.w3.org/1998/Math/MathML">
			<ci> v_CPT2 </ci>
        </math>
    </kineticLaw>
</reaction>
<reaction id="c4coa_scdh">
    <listOfReactants>
		<speciesReference species="c4_coa_mito" stoichiometry="1"/> 
		<speciesReference species="etffad_mito" stoichiometry="1"/> 
    </listOfReactants>
    <listOfProducts>
        <speciesReference species="ec4coa_mito" stoichiometry="1"/>
        <speciesReference species="etffadh2_mito" stoichiometry="1"/>
    </listOfProducts>
    <kineticLaw>
        <math xmlns="http://www.w3.org/1998/Math/MathML">
			<ci> v_c4coa_scdh </ci>
        </math>
    </kineticLaw>
</reaction>
<reaction id="c5coa_scdh">
    <listOfReactants>
		<speciesReference species="c5_coa_mito" stoichiometry="1"/> 
		<speciesReference species="etffad_mito" stoichiometry="1"/> 
    </listOfReactants>
    <listOfProducts>
        <speciesReference species="ec5coa_mito" stoichiometry="1"/>
        <speciesReference species="etffadh2_mito" stoichiometry="1"/>
    </listOfProducts>
    <kineticLaw>
        <math xmlns="http://www.w3.org/1998/Math/MathML">
			<ci> v_c5coa_scdh </ci>
        </math>
    </kineticLaw>
</reaction>
<reaction id="c6coa_mcdh">
    <listOfReactants>
		<speciesReference species="c6_coa_mito" stoichiometry="1"/> 
		<speciesReference species="etffad_mito" stoichiometry="1"/> 
    </listOfReactants>
    <listOfProducts>
        <speciesReference species="ec6coa_mito" stoichiometry="1"/>
        <speciesReference species="etffadh2_mito" stoichiometry="1"/>
    </listOfProducts>
    <kineticLaw>
        <math xmlns="http://www.w3.org/1998/Math/MathML">
			<ci> v_c6coa_mcdh </ci>
        </math>
    </kineticLaw>
</reaction>
<reaction id="c8coa_mcdh">
    <listOfReactants>
		<speciesReference species="c8_coa_mito" stoichiometry="1"/> 
		<speciesReference species="etffad_mito" stoichiometry="1"/> 
    </listOfReactants>
    <listOfProducts>
        <speciesReference species="ec8coa_mito" stoichiometry="1"/>
        <speciesReference species="etffadh2_mito" stoichiometry="1"/>
    </listOfProducts>
    <kineticLaw>
        <math xmlns="http://www.w3.org/1998/Math/MathML">
			<ci> v_c8coa_mcdh </ci>
        </math>
    </kineticLaw>
</reaction>
<reaction id="c10coa_mcdh">
    <listOfReactants>
		<speciesReference species="c10_coa_mito" stoichiometry="1"/> 
		<speciesReference species="etffad_mito" stoichiometry="1"/> 
    </listOfReactants>
    <listOfProducts>
        <speciesReference species="ec10coa_mito" stoichiometry="1"/>
        <speciesReference species="etffadh2_mito" stoichiometry="1"/>
    </listOfProducts>
    <kineticLaw>
        <math xmlns="http://www.w3.org/1998/Math/MathML">
			<ci> v_c10coa_mcdh </ci>
        </math>
    </kineticLaw>
</reaction>
<reaction id="c12coa_mcdh">
    <listOfReactants>
		<speciesReference species="c12_coa_mito" stoichiometry="1"/> 
		<speciesReference species="etffad_mito" stoichiometry="1"/> 
    </listOfReactants>
    <listOfProducts>
        <speciesReference species="ec12coa_mito" stoichiometry="1"/>
        <speciesReference species="etffadh2_mito" stoichiometry="1"/>
    </listOfProducts>
    <kineticLaw>
        <math xmlns="http://www.w3.org/1998/Math/MathML">
			<ci> v_c12coa_mcdh </ci>
        </math>
    </kineticLaw>
</reaction>
<reaction id="c10coa_lcdh">
    <listOfReactants>
		<speciesReference species="c10_coa_mito" stoichiometry="1"/> 
		<speciesReference species="etffad_mito" stoichiometry="1"/> 
    </listOfReactants>
    <listOfProducts>
        <speciesReference species="ec10coa_mito" stoichiometry="1"/>
        <speciesReference species="etffadh2_mito" stoichiometry="1"/>
    </listOfProducts>
    <kineticLaw>
        <math xmlns="http://www.w3.org/1998/Math/MathML">
			<ci> v_c10coa_lcdh </ci>
        </math>
    </kineticLaw>
</reaction>
<reaction id="c12coa_lcdh">
    <listOfReactants>
		<speciesReference species="c12_coa_mito" stoichiometry="1"/> 
		<speciesReference species="etffad_mito" stoichiometry="1"/> 
    </listOfReactants>
    <listOfProducts>
        <speciesReference species="ec12coa_mito" stoichiometry="1"/>
        <speciesReference species="etffadh2_mito" stoichiometry="1"/>
    </listOfProducts>
    <kineticLaw>
        <math xmlns="http://www.w3.org/1998/Math/MathML">
			<ci> v_c12coa_lcdh </ci>
        </math>
    </kineticLaw>
</reaction>
<reaction id="c14coa_lcdh">
    <listOfReactants>
		<speciesReference species="c14_coa_mito" stoichiometry="1"/> 
		<speciesReference species="etffad_mito" stoichiometry="1"/> 
    </listOfReactants>
    <listOfProducts>
        <speciesReference species="ec14coa_mito" stoichiometry="1"/>
        <speciesReference species="etffadh2_mito" stoichiometry="1"/>
    </listOfProducts>
    <kineticLaw>
        <math xmlns="http://www.w3.org/1998/Math/MathML">
			<ci> v_c14coa_lcdh </ci>
        </math>
    </kineticLaw>
</reaction>
<reaction id="c16coa_lcdh">
    <listOfReactants>
		<speciesReference species="c16_coa_mito" stoichiometry="1"/> 
		<speciesReference species="etffad_mito" stoichiometry="1"/> 
    </listOfReactants>
    <listOfProducts>
        <speciesReference species="ec16coa_mito" stoichiometry="1"/>
        <speciesReference species="etffadh2_mito" stoichiometry="1"/>
    </listOfProducts>
    <kineticLaw>
        <math xmlns="http://www.w3.org/1998/Math/MathML">
			<ci> v_c16coa_lcdh </ci>
        </math>
    </kineticLaw>
</reaction>
<reaction id="ehyd_ec4">
    <listOfReactants>
        <speciesReference species="ec4coa_mito" stoichiometry="1"/>
    </listOfReactants>
    <listOfProducts>
        <speciesReference species="lc4coa_mito" stoichiometry="1"/>
    </listOfProducts>
    <kineticLaw>
        <math xmlns="http://www.w3.org/1998/Math/MathML">
			<ci> v_ehyd_ec4 </ci>
        </math>
    </kineticLaw>
</reaction>
<reaction id="ehyd_ec5">
    <listOfReactants>
        <speciesReference species="ec5coa_mito" stoichiometry="1"/>
    </listOfReactants>
    <listOfProducts>
        <speciesReference species="lc5coa_mito" stoichiometry="1"/>
    </listOfProducts>
    <kineticLaw>
        <math xmlns="http://www.w3.org/1998/Math/MathML">
			<ci> v_ehyd_ec5 </ci>
        </math>
    </kineticLaw>
</reaction>
<reaction id="ehyd_ec6">
    <listOfReactants>
        <speciesReference species="ec6coa_mito" stoichiometry="1"/>
    </listOfReactants>
    <listOfProducts>
        <speciesReference species="lc6coa_mito" stoichiometry="1"/>
    </listOfProducts>
    <kineticLaw>
        <math xmlns="http://www.w3.org/1998/Math/MathML">
			<ci> v_ehyd_ec6 </ci>
        </math>
    </kineticLaw>
</reaction>
<reaction id="ehyd_ec8">
    <listOfReactants>
        <speciesReference species="ec8coa_mito" stoichiometry="1"/>
    </listOfReactants>
    <listOfProducts>
        <speciesReference species="lc8coa_mito" stoichiometry="1"/>
    </listOfProducts>
    <kineticLaw>
        <math xmlns="http://www.w3.org/1998/Math/MathML">
			<ci> v_ehyd_ec8 </ci>
        </math>
    </kineticLaw>
</reaction>
<reaction id="ehyd_ec10">
    <listOfReactants>
        <speciesReference species="ec10coa_mito" stoichiometry="1"/>
    </listOfReactants>
    <listOfProducts>
        <speciesReference species="lc10coa_mito" stoichiometry="1"/>
    </listOfProducts>
    <kineticLaw>
        <math xmlns="http://www.w3.org/1998/Math/MathML">
			<ci> v_ehyd_ec10 </ci>
        </math>
    </kineticLaw>
</reaction>
<reaction id="ehyd_ec12">
    <listOfReactants>
        <speciesReference species="ec12coa_mito" stoichiometry="1"/>
    </listOfReactants>
    <listOfProducts>
        <speciesReference species="lc12coa_mito" stoichiometry="1"/>
    </listOfProducts>
    <kineticLaw>
        <math xmlns="http://www.w3.org/1998/Math/MathML">
			<ci> v_ehyd_ec12 </ci>
        </math>
    </kineticLaw>
</reaction>
<reaction id="ehyd_ec14">
    <listOfReactants>
        <speciesReference species="ec14coa_mito" stoichiometry="1"/>
    </listOfReactants>
    <listOfProducts>
        <speciesReference species="lc14coa_mito" stoichiometry="1"/>
    </listOfProducts>
    <kineticLaw>
        <math xmlns="http://www.w3.org/1998/Math/MathML">
			<ci> v_ehyd_ec14 </ci>
        </math>
    </kineticLaw>
</reaction>
<reaction id="ehyd_ec16">
    <listOfReactants>
        <speciesReference species="ec16coa_mito" stoichiometry="1"/>
    </listOfReactants>
    <listOfProducts>
        <speciesReference species="lc16coa_mito" stoichiometry="1"/>
    </listOfProducts>
    <kineticLaw>
        <math xmlns="http://www.w3.org/1998/Math/MathML">
			<ci> v_ehyd_ec16 </ci>
        </math>
    </kineticLaw>
</reaction>
<reaction id="R_3hdh_lc4">
    <listOfReactants>
        <speciesReference species="lc4coa_mito" stoichiometry="1"/>
        <speciesReference species="nad_mito" stoichiometry="1"/>
    </listOfReactants>
    <listOfProducts>
        <speciesReference species="kc4coa_mito" stoichiometry="1"/>
        <speciesReference species="nadh_mito" stoichiometry="1"/>
    </listOfProducts>
    <kineticLaw>
        <math xmlns="http://www.w3.org/1998/Math/MathML">
			<ci> v_3hdh_lc4 </ci>
        </math>
    </kineticLaw>
</reaction>
<reaction id="R_3hdh_lc5">
    <listOfReactants>
        <speciesReference species="lc5coa_mito" stoichiometry="1"/>
        <speciesReference species="nad_mito" stoichiometry="1"/>
    </listOfReactants>
    <listOfProducts>
        <speciesReference species="kc5coa_mito" stoichiometry="1"/>
        <speciesReference species="nadh_mito" stoichiometry="1"/>
    </listOfProducts>
    <kineticLaw>
        <math xmlns="http://www.w3.org/1998/Math/MathML">
			<ci> v_3hdh_lc5 </ci>
        </math>
    </kineticLaw>
</reaction>
<reaction id="R_3hdh_lc6">
    <listOfReactants>
        <speciesReference species="lc6coa_mito" stoichiometry="1"/>
        <speciesReference species="nad_mito" stoichiometry="1"/>
    </listOfReactants>
    <listOfProducts>
        <speciesReference species="kc6coa_mito" stoichiometry="1"/>
        <speciesReference species="nadh_mito" stoichiometry="1"/>
    </listOfProducts>
    <kineticLaw>
        <math xmlns="http://www.w3.org/1998/Math/MathML">
			<ci> v_3hdh_lc6 </ci>
        </math>
    </kineticLaw>
</reaction>
<reaction id="R_3hdh_lc8">
    <listOfReactants>
        <speciesReference species="lc8coa_mito" stoichiometry="1"/>
        <speciesReference species="nad_mito" stoichiometry="1"/>
    </listOfReactants>
    <listOfProducts>
        <speciesReference species="kc8coa_mito" stoichiometry="1"/>
        <speciesReference species="nadh_mito" stoichiometry="1"/>
    </listOfProducts>
    <kineticLaw>
        <math xmlns="http://www.w3.org/1998/Math/MathML">
			<ci> v_3hdh_lc8 </ci>
        </math>
    </kineticLaw>
</reaction>
<reaction id="R_3hdh_lc10">
    <listOfReactants>
        <speciesReference species="lc10coa_mito" stoichiometry="1"/>
        <speciesReference species="nad_mito" stoichiometry="1"/>
    </listOfReactants>
    <listOfProducts>
        <speciesReference species="kc10coa_mito" stoichiometry="1"/>
        <speciesReference species="nadh_mito" stoichiometry="1"/>
    </listOfProducts>
    <kineticLaw>
        <math xmlns="http://www.w3.org/1998/Math/MathML">
			<ci> v_3hdh_lc10 </ci>
        </math>
    </kineticLaw>
</reaction>
<reaction id="R_3hdh_lc12">
    <listOfReactants>
        <speciesReference species="lc12coa_mito" stoichiometry="1"/>
        <speciesReference species="nad_mito" stoichiometry="1"/>
    </listOfReactants>
    <listOfProducts>
        <speciesReference species="kc12coa_mito" stoichiometry="1"/>
        <speciesReference species="nadh_mito" stoichiometry="1"/>
    </listOfProducts>
    <kineticLaw>
        <math xmlns="http://www.w3.org/1998/Math/MathML">
			<ci> v_3hdh_lc12 </ci>
        </math>
    </kineticLaw>
</reaction>
<reaction id="R_3hdh_lc14">
    <listOfReactants>
        <speciesReference species="lc14coa_mito" stoichiometry="1"/>
        <speciesReference species="nad_mito" stoichiometry="1"/>
    </listOfReactants>
    <listOfProducts>
        <speciesReference species="kc14coa_mito" stoichiometry="1"/>
        <speciesReference species="nadh_mito" stoichiometry="1"/>
    </listOfProducts>
    <kineticLaw>
        <math xmlns="http://www.w3.org/1998/Math/MathML">
			<ci> v_3hdh_lc14 </ci>
        </math>
    </kineticLaw>
</reaction>
<reaction id="R_3hdh_lc16">
    <listOfReactants>
        <speciesReference species="lc16coa_mito" stoichiometry="1"/>
        <speciesReference species="nad_mito" stoichiometry="1"/>
    </listOfReactants>
    <listOfProducts>
        <speciesReference species="kc16coa_mito" stoichiometry="1"/>
        <speciesReference species="nadh_mito" stoichiometry="1"/>
    </listOfProducts>
    <kineticLaw>
        <math xmlns="http://www.w3.org/1998/Math/MathML">
			<ci> v_3hdh_lc16 </ci>
        </math>
    </kineticLaw>
</reaction>
<reaction id="R_3kt_kc4coa">
    <listOfReactants>
        <speciesReference species="coa_mito" stoichiometry="1"/>
        <speciesReference species="kc4coa_mito" stoichiometry="1"/>
    </listOfReactants>
    <listOfProducts>
        <speciesReference species="acoa_mito" stoichiometry="2"/>
    </listOfProducts>
    <kineticLaw>
        <math xmlns="http://www.w3.org/1998/Math/MathML">
			<ci> v_3kt_kc4coa </ci>
        </math>
    </kineticLaw>
</reaction>
<reaction id="R_3kt_kc5coa">
    <listOfReactants>
        <speciesReference species="coa_mito" stoichiometry="1"/>
        <speciesReference species="kc5coa_mito" stoichiometry="1"/>
    </listOfReactants>
    <listOfProducts>
        <speciesReference species="propcoa_mito" stoichiometry="1"/>
        <speciesReference species="acoa_mito" stoichiometry="1"/>
    </listOfProducts>
    <kineticLaw>
        <math xmlns="http://www.w3.org/1998/Math/MathML">
			<ci> v_3kt_kc5coa </ci>
        </math>
    </kineticLaw>
</reaction>

<reaction id="R_3kt_kc6coa">
    <listOfReactants>
        <speciesReference species="coa_mito" stoichiometry="1"/>
        <speciesReference species="kc6coa_mito" stoichiometry="1"/>
    </listOfReactants>
    <listOfProducts>
        <speciesReference species="c4_coa_mito" stoichiometry="1"/>
        <speciesReference species="acoa_mito" stoichiometry="1"/>
    </listOfProducts>
    <kineticLaw>
        <math xmlns="http://www.w3.org/1998/Math/MathML">
			<ci> v_3kt_kc6coa </ci>
        </math>
    </kineticLaw>
</reaction>

<reaction id="R_3kt_kc8coa">
    <listOfReactants>
        <speciesReference species="coa_mito" stoichiometry="1"/>
        <speciesReference species="kc8coa_mito" stoichiometry="1"/>
    </listOfReactants>
    <listOfProducts>
        <speciesReference species="c6_coa_mito" stoichiometry="1"/>
        <speciesReference species="acoa_mito" stoichiometry="1"/>
    </listOfProducts>
    <kineticLaw>
        <math xmlns="http://www.w3.org/1998/Math/MathML">
			<ci> v_3kt_kc8coa </ci>
        </math>
    </kineticLaw>
</reaction>
<reaction id="R_3kt_kc10coa">
    <listOfReactants>
        <speciesReference species="coa_mito" stoichiometry="1"/>
        <speciesReference species="kc10coa_mito" stoichiometry="1"/>
    </listOfReactants>
    <listOfProducts>
        <speciesReference species="c8_coa_mito" stoichiometry="1"/>
        <speciesReference species="acoa_mito" stoichiometry="1"/>
    </listOfProducts>
    <kineticLaw>
        <math xmlns="http://www.w3.org/1998/Math/MathML">
			<ci> v_3kt_kc10coa </ci>
        </math>
    </kineticLaw>
</reaction>
<reaction id="R_3kt_kc12coa">
    <listOfReactants>
        <speciesReference species="coa_mito" stoichiometry="1"/>
        <speciesReference species="kc12coa_mito" stoichiometry="1"/>
    </listOfReactants>
    <listOfProducts>
        <speciesReference species="c10_coa_mito" stoichiometry="1"/>
        <speciesReference species="acoa_mito" stoichiometry="1"/>
    </listOfProducts>
    <kineticLaw>
        <math xmlns="http://www.w3.org/1998/Math/MathML">
			<ci> v_3kt_kc12coa </ci>
        </math>
    </kineticLaw>
</reaction>
<reaction id="R_3kt_kc14coa">
    <listOfReactants>
        <speciesReference species="coa_mito" stoichiometry="1"/>
        <speciesReference species="kc14coa_mito" stoichiometry="1"/>
    </listOfReactants>
    <listOfProducts>
        <speciesReference species="c12_coa_mito" stoichiometry="1"/>
        <speciesReference species="acoa_mito" stoichiometry="1"/>
    </listOfProducts>
    <kineticLaw>
        <math xmlns="http://www.w3.org/1998/Math/MathML">
			<ci> v_3kt_kc14coa </ci>
        </math>
    </kineticLaw>
</reaction>
<reaction id="R_3kt_kc16coa">
    <listOfReactants>
        <speciesReference species="coa_mito" stoichiometry="1"/>
        <speciesReference species="kc16coa_mito" stoichiometry="1"/>
    </listOfReactants>
    <listOfProducts>
        <speciesReference species="c14_coa_mito" stoichiometry="1"/>
        <speciesReference species="acoa_mito" stoichiometry="1"/>
    </listOfProducts>
    <kineticLaw>
        <math xmlns="http://www.w3.org/1998/Math/MathML">
			<ci> v_3kt_kc16coa </ci>
        </math>
    </kineticLaw>
</reaction>
<reaction id="PPC">
    <listOfReactants>
        <speciesReference species="propcoa_mito" stoichiometry="1"/>
        <speciesReference species="atp_mito" stoichiometry="1"/>
<!--        <speciesReference species="hco3_mito" stoichiometry="1" /> -->
    </listOfReactants>
    <listOfProducts>
        <speciesReference species="adp_mito" stoichiometry="1"/>
        <speciesReference species="p_mito" stoichiometry="1"/>
        <speciesReference species="dmemcoa_mito" stoichiometry="1"/>
    </listOfProducts>
    <kineticLaw>
        <math xmlns="http://www.w3.org/1998/Math/MathML">
			<ci> v_PPC </ci>
        </math>
    </kineticLaw>
</reaction>
<reaction id="MMRM">
    <listOfReactants>
        <speciesReference species="dmemcoa_mito" stoichiometry="1"/>
    </listOfReactants>
    <listOfProducts>
        <speciesReference species="lmemcoa_mito" stoichiometry="1"/>
    </listOfProducts>
    <kineticLaw>
        <math xmlns="http://www.w3.org/1998/Math/MathML">
			<ci> v_MMRM </ci>
        </math>
    </kineticLaw>
</reaction>
<reaction id="MMM">
    <listOfReactants>
        <speciesReference species="lmemcoa_mito" stoichiometry="1"/>
    </listOfReactants>
    <listOfProducts>
        <speciesReference species="succoa_mito" stoichiometry="1"/>
    </listOfProducts>
    <kineticLaw>
        <math xmlns="http://www.w3.org/1998/Math/MathML">
			<ci> v_MMM </ci>
        </math>
    </kineticLaw>
</reaction>
<reaction id="ETF_FAD">
    <listOfReactants>
        <speciesReference species="etffadh2_mito" stoichiometry="1"/>
        <speciesReference species="etfq_mito" stoichiometry="1"/>
    </listOfReactants>
    <listOfProducts>
        <speciesReference species="etffad_mito" stoichiometry="1"/>
        <speciesReference species="etfqh2_mito" stoichiometry="1"/>
    </listOfProducts>
    <kineticLaw>
        <math xmlns="http://www.w3.org/1998/Math/MathML">
			<ci> v_ETF_FAD </ci>
        </math>
    </kineticLaw>
</reaction>
<reaction id="ETF_Q0_comp_mito">
    <listOfReactants>
        <speciesReference species="etfqh2_mito" stoichiometry="1"/>
<!--        <speciesReference species="q_mm" stoichiometry="1" />-->
    </listOfReactants>
    <listOfProducts>
        <speciesReference species="etfq_mito" stoichiometry="1"/>
        <!-- <speciesReference species="qh2_mm" stoichiometry="1"  /> -->
    </listOfProducts>
    <kineticLaw>
        <math xmlns="http://www.w3.org/1998/Math/MathML">
			<ci> v_ETF_Q0 </ci>
        </math>
    </kineticLaw>
</reaction>
<reaction id="ETF_Q0_comp_mm">
    <listOfReactants>
<!--        <speciesReference species="etfqh2_mito" stoichiometry="1" />-->
        <speciesReference species="q_mm" stoichiometry="1"/>
    </listOfReactants>
    <listOfProducts>
<!--        <speciesReference species="etfq_mito" stoichiometry="1"  />-->
        <speciesReference species="qh2_mm" stoichiometry="1"/>
    </listOfProducts>
    <kineticLaw>
        <math xmlns="http://www.w3.org/1998/Math/MathML">
			<apply> <times/>
				<ci> v_ETF_Q0 </ci> 
					<apply> <divide/> <ci> vol_mito </ci><ci> vol_mm </ci> </apply>
			</apply>			
        </math>
    </kineticLaw>
</reaction>

<reaction id="PDHC">
    <listOfReactants>
        <speciesReference species="pyr_mito" stoichiometry="1"/>
        <speciesReference species="coa_mito" stoichiometry="1"/>
        <speciesReference species="nad_mito" stoichiometry="1"/>
    </listOfReactants>
    <listOfProducts>
        <speciesReference species="acoa_mito" stoichiometry="1"/>
        <speciesReference species="nadh_mito" stoichiometry="1"/>
    </listOfProducts>
    <kineticLaw>
        <math xmlns="http://www.w3.org/1998/Math/MathML">
			<ci> v_PDHC </ci>
        </math>
    </kineticLaw>
</reaction>
<reaction id="CS">
    <listOfReactants>
        <speciesReference species="acoa_mito" stoichiometry="1"/>
        <speciesReference species="oaa_mito" stoichiometry="1"/>
    </listOfReactants>
    <listOfProducts>
        <speciesReference species="cit_mito" stoichiometry="1"/>
        <speciesReference species="coa_mito" stoichiometry="1"/>
    </listOfProducts>
    <kineticLaw>
        <math xmlns="http://www.w3.org/1998/Math/MathML">
			<ci> v_CS </ci>
        </math>
    </kineticLaw>
</reaction>
<reaction id="AC">
    <listOfReactants>
        <speciesReference species="cit_mito" stoichiometry="1"/>
    </listOfReactants>
    <listOfProducts>
        <speciesReference species="isocit_mito" stoichiometry="1"/>
    </listOfProducts>
    <kineticLaw>
        <math xmlns="http://www.w3.org/1998/Math/MathML">
			<ci> v_AC </ci>
        </math>
    </kineticLaw>
</reaction>
<reaction id="IDH">
    <listOfReactants>
        <speciesReference species="isocit_mito" stoichiometry="1"/>
        <speciesReference species="nad_mito" stoichiometry="1"/>
	</listOfReactants>
    <listOfProducts>
        <speciesReference species="akg_mito" stoichiometry="1"/>
        <speciesReference species="nadh_mito" stoichiometry="1"/>
	</listOfProducts>
    <kineticLaw>
        <math xmlns="http://www.w3.org/1998/Math/MathML">
			<ci> v_IDH </ci>
        </math>
    </kineticLaw>
</reaction>
<reaction id="KGDHC">
    <listOfReactants>
        <speciesReference species="akg_mito" stoichiometry="1"/>
        <speciesReference species="nad_mito" stoichiometry="1"/>
        <speciesReference species="coa_mito" stoichiometry="1"/>
	</listOfReactants>
    <listOfProducts>
        <speciesReference species="succoa_mito" stoichiometry="1"/>
        <speciesReference species="nadh_mito" stoichiometry="1"/>
	</listOfProducts>
    <kineticLaw>
        <math xmlns="http://www.w3.org/1998/Math/MathML">
			<ci> v_KGDHC </ci>
        </math>
    </kineticLaw>
</reaction>
<reaction id="SCS_atp">
    <listOfReactants>
        <speciesReference species="succoa_mito" stoichiometry="1"/>
        <speciesReference species="adp_mito" stoichiometry="1"/>
        <speciesReference species="p_mito" stoichiometry="1"/>
	</listOfReactants>
    <listOfProducts>
        <speciesReference species="suc_mito" stoichiometry="1"/>
        <speciesReference species="coa_mito" stoichiometry="1"/>
        <speciesReference species="atp_mito" stoichiometry="1"/>
	</listOfProducts>
    <kineticLaw>
        <math xmlns="http://www.w3.org/1998/Math/MathML">
			<ci> v_SCS_atp </ci>
        </math>
    </kineticLaw>
</reaction>
<reaction id="SCS_gtp">
    <listOfReactants>
        <speciesReference species="succoa_mito" stoichiometry="1"/>
        <speciesReference species="gdp_mito" stoichiometry="1"/>
        <speciesReference species="p_mito" stoichiometry="1"/>
	</listOfReactants>
    <listOfProducts>
        <speciesReference species="suc_mito" stoichiometry="1"/>
        <speciesReference species="coa_mito" stoichiometry="1"/>
        <speciesReference species="gtp_mito" stoichiometry="1"/>
	</listOfProducts>
    <kineticLaw>
        <math xmlns="http://www.w3.org/1998/Math/MathML">
			<ci> v_SCS_gtp </ci>
        </math>
    </kineticLaw>
</reaction>

<reaction id="SUCCDH_comp_mito">
    <listOfReactants>
        <speciesReference species="suc_mito" stoichiometry="1"/>
        <!-- <speciesReference species="q_mm" stoichiometry="1" /> -->
	</listOfReactants>
    <listOfProducts>
        <speciesReference species="fum_mito" stoichiometry="1"/>
        <!-- <speciesReference species="qh2_mm" stoichiometry="1"  /> -->
	</listOfProducts>
    <kineticLaw>
        <math xmlns="http://www.w3.org/1998/Math/MathML">
			<ci> v_SUCCDH </ci>
        </math>
    </kineticLaw>
</reaction>
<reaction id="SUCCDH_comp_mm">
    <listOfReactants>
        <!-- <speciesReference species="suc_mito" stoichiometry="1" /> -->
        <speciesReference species="q_mm" stoichiometry="1"/>
	</listOfReactants>
    <listOfProducts>
        <!-- <speciesReference species="fum_mito" stoichiometry="1"  /> -->
        <speciesReference species="qh2_mm" stoichiometry="1"/>
	</listOfProducts>
    <kineticLaw>
        <math xmlns="http://www.w3.org/1998/Math/MathML">
			<apply> <times/>
				<ci> v_SUCCDH </ci> 
				<apply> <divide/> <ci> vol_mito </ci><ci> vol_mm </ci> </apply>
			</apply>
        </math>
    </kineticLaw>
</reaction>

<reaction id="FUM">
    <listOfReactants>
        <speciesReference species="fum_mito" stoichiometry="1"/>
	</listOfReactants>
    <listOfProducts>
        <speciesReference species="mal_mito" stoichiometry="1"/>
	</listOfProducts>
    <kineticLaw>
        <math xmlns="http://www.w3.org/1998/Math/MathML">
			<ci> v_FUM </ci>
        </math>
    </kineticLaw>
</reaction>
<reaction id="MDH_mito">
    <listOfReactants>
        <speciesReference species="mal_mito" stoichiometry="1"/>
        <speciesReference species="nad_mito" stoichiometry="1"/>
	</listOfReactants>
    <listOfProducts>
        <speciesReference species="oaa_mito" stoichiometry="1"/>
        <speciesReference species="nadh_mito" stoichiometry="1"/>
	</listOfProducts>
    <kineticLaw>
        <math xmlns="http://www.w3.org/1998/Math/MathML">
			<ci> v_MDH_mito </ci>
        </math>
    </kineticLaw>
</reaction>
<reaction id="TDH">
    <listOfReactants>
        <speciesReference species="nadh_mito" stoichiometry="1"/>
        <speciesReference species="nadp_mito" stoichiometry="1"/>
	</listOfReactants>
    <listOfProducts>
        <speciesReference species="nad_mito" stoichiometry="1"/>
        <speciesReference species="nadph_mito" stoichiometry="1"/>
	</listOfProducts>
    <kineticLaw>
        <math xmlns="http://www.w3.org/1998/Math/MathML">
			<ci> v_TDH </ci>
        </math>
    </kineticLaw>
</reaction>
<reaction id="ClT">
<!--    <listOfReactants>
      <speciesReference species="cl_cyt" stoichiometry="1" />  
    </listOfReactants>-->
    <listOfProducts>
        <speciesReference species="cl_mito" stoichiometry="1"/>
    </listOfProducts>
    <kineticLaw>
        <math xmlns="http://www.w3.org/1998/Math/MathML">
			<ci> v_ClT </ci>
        </math>
    </kineticLaw>
</reaction>
<reaction id="NaT">
<!--    <listOfReactants>
      <speciesReference species="na_cyt" stoichiometry="1" />  
    </listOfReactants>-->
    <listOfProducts>
        <speciesReference species="na_mito" stoichiometry="1"/>
    </listOfProducts>
    <kineticLaw>
        <math xmlns="http://www.w3.org/1998/Math/MathML">
			<ci> v_NaT </ci>
        </math>
    </kineticLaw>
</reaction>
<reaction id="KT">
<!--    <listOfReactants>
      <speciesReference species="k_cyt" stoichiometry="1" />  
    </listOfReactants>-->
    <listOfProducts>
        <speciesReference species="k_mito" stoichiometry="1"/>
    </listOfProducts>
    <kineticLaw>
        <math xmlns="http://www.w3.org/1998/Math/MathML">
			<ci> v_KT </ci>
        </math>
    </kineticLaw>
</reaction>
<reaction id="F0F1_syn">
    <listOfReactants>
		<speciesReference species="adp_mito" stoichiometry="1"/>  
		<speciesReference species="p_mito" stoichiometry="1"/>  
	</listOfReactants>
    <listOfProducts>
        <speciesReference species="atp_mito" stoichiometry="1"/>
    </listOfProducts>
    <kineticLaw>
        <math xmlns="http://www.w3.org/1998/Math/MathML">
			<ci> v_F0F1_syn </ci>
        </math>
    </kineticLaw>
</reaction>
<reaction id="NEX_comp_cyt">
    <listOfReactants>
		<speciesReference species="adp_cyt" stoichiometry="1"/>  
	</listOfReactants>
    <listOfProducts>
        <speciesReference species="atp_cyt" stoichiometry="1"/>
    </listOfProducts>
    <kineticLaw>
        <math xmlns="http://www.w3.org/1998/Math/MathML">
			<ci> v_NEX_cyt </ci>
        </math>
    </kineticLaw>
</reaction>
<reaction id="NEX_comp_mito">
    <listOfReactants>
		<speciesReference species="atp_mito" stoichiometry="1"/>  
	</listOfReactants>
    <listOfProducts>
        <speciesReference species="adp_mito" stoichiometry="1"/>
    </listOfProducts>
    <kineticLaw>
        <math xmlns="http://www.w3.org/1998/Math/MathML">
			<ci> v_NEX_mito </ci>
        </math>
    </kineticLaw>
</reaction>
<reaction id="PEX_cyt">
    <listOfReactants>
		<speciesReference species="p_cyt" stoichiometry="1"/>  
	</listOfReactants>
<!--    <listOfProducts>
        <speciesReference species="p_mito" stoichiometry="1"  /> 
    </listOfProducts>-->
    <kineticLaw>
        <math xmlns="http://www.w3.org/1998/Math/MathML">
[truncated: 147,004 more chars]
